# Supplementary material for: DNA/RNA helicase DHX36 is required for late stages of spermatogenesis
Source: J Mol Cell Biol. 2022 Dec 9;14(11):mjac069. doi: 10.1093/jmcb/mjac069 (PMC10166722; doi:10.1093/jmcb/mjac069)
Supplement: mjac069_Supplemental_Files [file mjac069_supplemental_files.zip]

Archive with 2 entries (2 files):
- JMCB-2022-0263.R3_Supplementary material.pdf
- JMCB-2022-0263.R3_Supplementary material_Supplementary Tables.xlsx
