# Supplementary material for: DNA/RNA helicase DHX36 is required for late stages of spermatogenesis
Source: J Mol Cell Biol. 2022 Dec 9;14(11):mjac069. doi: 10.1093/jmcb/mjac069 (PMC10166722; doi:10.1093/jmcb/mjac069)
Supplement: mjac069_Supplemental_Files [file mjac069_supplemental_files.zip › JMCB-2022-0263.R3_Supplementary material_Supplementary Tables.xlsx]

## Sheet: Supplementary Table S1
Supplementary Table S1 A list of 3555 DEGs (1826 up and 1729 down) exhibited significant changes (P-value <0.05, >1.5-fold difference) in mutant zygotene spermatocytes compared to that in controls.
	logFC	AveExpr	t	P.Value	adj.P.Val	B	change	symbol
Slc5a3	1.2693	9.00034	20.9167	2.21e-07	0.00342325	7.9675	UP	Slc5a3
Mknk2	1.27052	8.22968	21.2214	2.01e-07	0.00342325	7.94719	UP	Mknk2
Tfcp2l1	1.29854	8.29225	16.7098	9.8e-07	0.0101025	6.52953	UP	Tfcp2l1
Plk2	1.33707	6.26825	15.4397	1.65e-06	0.0115374	5.82908	UP	Plk2
Tra2a	0.880226	8.55108	14.8923	2.09e-06	0.0115374	5.80342	UP	Tra2a
Hdac1	1.17313	6.96288	14.4219	2.58e-06	0.0115374	5.53275	UP	Hdac1
Sycp1	-0.786159	9.97258	-14.3959	2.61e-06	0.0115374	5.51749	DOWN	Sycp1
Dgat2	1.20744	6.50604	13.5277	3.92e-06	0.0134716	5.10972	UP	Dgat2
Mylip	1.51492	4.9085	13.9954	3.14e-06	0.0121426	4.99174	UP	Mylip
Dhx36	-1.06356	6.64289	-13.1998	4.6e-06	0.0134716	4.97489	DOWN	Dhx36
Cnnm4	1.05179	6.43402	12.5365	6.44e-06	0.0134716	4.65123	UP	Cnnm4
Nrip3	0.956812	6.99352	12.4711	6.66e-06	0.0134716	4.64741	UP	Nrip3
Simc1	0.92045	6.90534	12.3675	7.03e-06	0.0134716	4.5927	UP	Simc1
Arhgef11	0.753598	8.06764	12.3607	7.05e-06	0.0134716	4.59042	UP	Arhgef11
Baiap2	1.05588	7.6328	12.2076	7.65e-06	0.0134716	4.51815	UP	Baiap2
Caprin2	0.605103	9.52711	12.1609	7.84e-06	0.0134716	4.38785	UP	Caprin2
Actn2	1.41974	4.76893	12.3629	7.05e-06	0.0134716	4.32908	UP	Actn2
Specc1l	0.627275	8.8497	11.8383	9.33e-06	0.0136411	4.26048	UP	Specc1l
BC051142	-0.852566	7.38619	-11.629	1.05e-05	0.0136411	4.20767	DOWN	BC051142
Tasor	-0.713012	8.6036	-11.6455	1.04e-05	0.0136411	4.16786	DOWN	Tasor
Mgat4a	1.37006	5.02015	11.8693	9.17e-06	0.0136411	4.16606	UP	Mgat4a
Acly	0.750016	7.9629	11.5676	1.08e-05	0.0136411	4.15719	UP	Acly
Spo11	-0.859646	6.93757	-11.536	1.1e-05	0.0136411	4.15703	DOWN	Spo11
Fzd5	1.37629	4.88117	11.8521	9.26e-06	0.0136411	4.13183	UP	Fzd5
Arid5a	0.942864	6.3115	11.4477	1.16e-05	0.0137831	4.09355	UP	Arid5a
Chd9	0.818607	7.31477	11.237	1.31e-05	0.013928	3.98746	UP	Chd9
Gm50240	-1.30891	5.16971	-11.3176	1.25e-05	0.013928	3.9227	DOWN	Gm50240
Atp1a1	1.3087	6.62775	10.8291	1.66e-05	0.0170009	3.75626	UP	Atp1a1
Zfas1	1.47094	4.00563	11.2698	1.28e-05	0.013928	3.64961	UP	Zfas1
Map3k9	0.90526	6.1453	10.6576	1.83e-05	0.0170009	3.64937	UP	Map3k9
2410002F23Rik	0.96715	6.33417	10.6432	1.85e-05	0.0170009	3.64505	UP	2410002F23Rik
Unc5b	1.57455	5.33488	10.6973	1.79e-05	0.0170009	3.61945	UP	Unc5b
Gclc	0.725688	7.2749	10.503	2.01e-05	0.0170009	3.55106	UP	Gclc
Gm15533	1.30738	5.27939	10.4657	2.06e-05	0.0170009	3.49092	UP	Gm15533
Rybp	0.805288	6.67153	10.3113	2.27e-05	0.0170009	3.44689	UP	Rybp
Ifrd1	0.940213	5.71264	10.2256	2.39e-05	0.0170009	3.38264	UP	Ifrd1
Rplp0	0.884038	9.59954	10.5221	1.99e-05	0.0170009	3.38029	UP	Rplp0
Pycard	0.793354	7.06305	10.1948	2.44e-05	0.0170009	3.36546	UP	Pycard
Dhx15	0.645578	8.30826	10.296	2.29e-05	0.0170009	3.35893	UP	Dhx15
Uhrf1bp1	0.89313	7.04457	10.1722	2.47e-05	0.0170009	3.35192	UP	Uhrf1bp1
Fam83d	1.19505	5.19796	10.1348	2.53e-05	0.0170085	3.2981	UP	Fam83d
Serpine2	1.42313	4.19111	10.3943	2.15e-05	0.0170009	3.28934	UP	Serpine2
Eno3	-1.11847	4.89449	-10.1706	2.47e-05	0.0170009	3.28751	DOWN	Eno3
Thbs3	-0.960183	5.82111	-10.0282	2.71e-05	0.017484	3.26724	DOWN	Thbs3
Gm4890	-1.06138	5.43077	-10.0238	2.71e-05	0.017484	3.24801	DOWN	Gm4890
Ttc16	-0.918491	5.70619	-9.96811	2.81e-05	0.0175717	3.22736	DOWN	Ttc16
Agbl3	-0.744181	7.39698	-9.9395	2.86e-05	0.0175717	3.18687	DOWN	Agbl3
Slc12a3	-1.01265	5.09245	-9.87289	2.99e-05	0.0177437	3.1367	DOWN	Slc12a3
Grik5	-0.745182	7.06419	-9.785	3.16e-05	0.0177437	3.10059	DOWN	Grik5
Nova1	-0.977004	5.27723	-9.76087	3.21e-05	0.0177437	3.08225	DOWN	Nova1
Azin2	1.25923	5.00478	9.79278	3.15e-05	0.0177437	3.08195	UP	Azin2
Rps6ka1	0.972902	5.53855	9.68854	3.37e-05	0.0182741	3.0503	UP	Rps6ka1
Ankrd42	-1.04844	6.24223	-9.60228	3.56e-05	0.0183725	3.00247	DOWN	Ankrd42
Phactr3	2.09611	3.17436	10.505	2.01e-05	0.0170009	2.97785	UP	Phactr3
Upf2	0.664907	8.08167	9.662	3.43e-05	0.0182741	2.95142	UP	Upf2
Marcksl1	0.799285	6.44806	9.44943	3.94e-05	0.0196794	2.89723	UP	Marcksl1
Pik3r1	1.15424	4.58113	9.51653	3.77e-05	0.0191269	2.8786	UP	Pik3r1
Gm45205	0.975553	6.14867	9.37411	4.15e-05	0.019856	2.85261	UP	Gm45205
Atp8a1	1.06482	4.64669	9.36601	4.17e-05	0.019856	2.79621	UP	Atp8a1
Lgr4	1.0149	5.24641	9.22778	4.58e-05	0.0199613	2.74749	UP	Lgr4
Pdlim7	1.05544	4.80011	9.25373	4.5e-05	0.0198914	2.73991	UP	Pdlim7
Trim36	1.06318	4.53908	9.28822	4.4e-05	0.019856	2.73807	UP	Trim36
Csrnp2	0.832434	7.43972	9.28386	4.41e-05	0.019856	2.73627	UP	Csrnp2
Shank1	-0.649379	7.57175	-9.27749	4.43e-05	0.019856	2.72256	DOWN	Shank1
Fgf2	-1.93064	3.13449	-9.92091	2.9e-05	0.0175717	2.7039	DOWN	Fgf2
Herc3	1.11127	5.01303	9.14679	4.84e-05	0.0205227	2.68471	UP	Herc3
Itga6	0.909262	5.62255	9.08236	5.06e-05	0.0208836	2.65881	UP	Itga6
Epb41l2	0.662547	8.40134	9.28341	4.41e-05	0.019856	2.6535	UP	Epb41l2
Utp14b	0.6256	7.73865	9.17985	4.73e-05	0.0203405	2.63879	UP	Utp14b
Rc3h1	0.585427	8.74974	9.29626	4.37e-05	0.019856	2.62572	UP	Rc3h1
Gm45159	-1.71842	2.92645	-9.8368	3.06e-05	0.0177437	2.60172	DOWN	Gm45159
Slc20a1	0.685629	7.71422	9.11857	4.94e-05	0.0206427	2.59663	UP	Slc20a1
Insig1	0.675194	7.01252	8.99682	5.37e-05	0.0215874	2.55797	UP	Insig1
Kit	1.04386	6.2868	8.89486	5.77e-05	0.0225617	2.51946	UP	Kit
Peg3	-0.769623	6.43944	-8.87947	5.84e-05	0.0225617	2.50287	DOWN	Peg3
Spata7	-0.767561	6.62363	-8.87985	5.83e-05	0.0225617	2.49521	DOWN	Spata7
Slc25a30	0.80863	5.81631	8.82517	6.06e-05	0.0226	2.48078	UP	Slc25a30
Ninl	0.84631	6.27077	8.82627	6.06e-05	0.0226	2.47058	UP	Ninl
Hmgcs1	0.754636	6.14334	8.79157	6.21e-05	0.0226	2.44965	UP	Hmgcs1
Gadd45b	1.57966	3.70603	9.03556	5.23e-05	0.0212889	2.44845	UP	Gadd45b
Gk5	0.817701	5.55991	8.68719	6.69e-05	0.0235226	2.38607	UP	Gk5
Nup210l	-0.699144	6.73114	-8.6612	6.82e-05	0.0236977	2.32947	DOWN	Nup210l
Egf	-0.931592	5.01675	-8.60718	7.09e-05	0.0241001	2.32444	DOWN	Egf
Lsm14a	0.59356	7.44699	8.71165	6.58e-05	0.0233785	2.31685	UP	Lsm14a
Nptx2	1.02287	8.39826	8.81465	6.11e-05	0.0226	2.3075	UP	Nptx2
Dact3	1.45558	3.62324	8.8067	6.14e-05	0.0226	2.30252	UP	Dact3
Rcn2	0.702953	6.96988	8.62653	6.99e-05	0.0240286	2.2882	UP	Rcn2
Btg1	0.674402	6.75616	8.5351	7.47e-05	0.0247073	2.23285	UP	Btg1
9130023H24Rik	-1.0667	5.46561	-8.43731	8.03e-05	0.0247073	2.20828	DOWN	9130023H24Rik
Fam168b	0.816828	7.52069	8.5754	7.26e-05	0.0243947	2.20797	UP	Fam168b
Por	0.858401	6.35126	8.46677	7.86e-05	0.0247073	2.20388	UP	Por
H1f0	-0.954838	4.90567	-8.41012	8.19e-05	0.0248382	2.18382	DOWN	H1f0
Dcp2	0.667748	6.91462	8.46991	7.84e-05	0.0247073	2.17317	UP	Dcp2
Elavl3	1.23965	6.66903	8.43472	8.04e-05	0.0247073	2.16441	UP	Elavl3
Vwc2	-1.17913	3.95141	-8.47941	7.78e-05	0.0247073	2.15599	DOWN	Vwc2
Sox30	-0.766864	5.71953	-8.29321	8.93e-05	0.0263123	2.0975	DOWN	Sox30
Map10	-0.868476	5.00735	-8.27495	9.06e-05	0.0263123	2.08966	DOWN	Map10
Slc2a1	1.20687	5.10228	8.20672	9.53e-05	0.0266023	2.04077	UP	Slc2a1
Gm14634	-1.31174	3.76953	-8.32953	8.7e-05	0.0261137	2.03076	DOWN	Gm14634
Map3k12	0.65862	6.96238	8.23025	9.37e-05	0.0265818	1.98399	UP	Map3k12
Asph	1.16645	3.65247	8.26845	9.1e-05	0.0263123	1.98253	UP	Asph
Acsl3	0.919871	5.93501	8.13968	0.000100314	0.0276883	1.97387	UP	Acsl3
Adra2a	1.68301	2.5478	8.7262	6.51e-05	0.0233785	1.94386	UP	Adra2a
Fhl4	-0.897749	5.02833	-8.06663	0.000106063	0.0282628	1.93719	DOWN	Fhl4
2810402E24Rik	-1.21441	4.25274	-8.08493	0.000104588	0.0281315	1.92098	DOWN	2810402E24Rik
Glul	0.867844	5.70246	8.02062	0.000109877	0.0282628	1.89056	UP	Glul
Serpini1	0.866585	4.93448	7.98861	0.000112621	0.0282628	1.87876	UP	Serpini1
Tmem126a	1.02887	4.33831	7.99973	0.000111659	0.0282628	1.86991	UP	Tmem126a
Rgs2	1.63463	3.69287	8.09956	0.000103426	0.028063	1.86667	UP	Rgs2
Gm16310	1.0143	4.12898	7.98796	0.000112677	0.0282628	1.84822	UP	Gm16310
Fam129b	1.03224	4.10696	7.98083	0.0001133	0.0282628	1.84132	UP	Fam129b
Psd	-0.883422	6.79036	-8.02288	0.000109685	0.0282628	1.83417	DOWN	Psd
Tspan15	1.43923	2.79968	8.2882	8.97e-05	0.0263123	1.80242	UP	Tspan15
Gm44822	-0.9771	4.6475	-7.88119	0.000122416	0.0300434	1.79423	DOWN	Gm44822
Phf7	-0.656924	7.11047	-7.98408	0.000113016	0.0282628	1.77632	DOWN	Phf7
Pcyox1	1.12729	4.35243	7.84945	0.000125493	0.0300434	1.76105	UP	Pcyox1
Tent5c	0.900671	4.46888	7.81289	0.000129146	0.0304943	1.73958	UP	Tent5c
1600020E01Rik	-0.72935	6.45626	-7.84163	0.000126265	0.0300434	1.71051	DOWN	1600020E01Rik
Errfi1	0.739638	7.34191	7.86776	0.000123708	0.0300434	1.6596	UP	Errfi1
Aacs	1.10044	4.23219	7.7051	0.00014064	0.0322242	1.64906	UP	Aacs
Pabpc6	-1.05285	3.83191	-7.72908	0.000137985	0.0320914	1.63617	DOWN	Pabpc6
Hnrnph1	0.644353	9.83879	8.20511	9.55e-05	0.0266023	1.63261	UP	Hnrnph1
Sesn2	0.829468	5.03592	7.65945	0.000145853	0.0329309	1.62563	UP	Sesn2
Rbm38	0.707218	6.36513	7.71211	0.000139858	0.0322242	1.60978	UP	Rbm38
Papss1	0.814786	4.83171	7.61892	0.000150667	0.0336095	1.59595	UP	Papss1
Axdnd1	-1.12911	3.50018	-7.69363	0.00014193	0.0322807	1.57206	DOWN	Axdnd1
Sertad1	0.968542	4.17136	7.53072	0.000161776	0.0341573	1.51619	UP	Sertad1
Atxn7l3	0.635547	6.43163	7.57062	0.000156639	0.033647	1.48734	UP	Atxn7l3
Efnb2	1.09373	4.76941	7.46986	0.000169984	0.0343913	1.47895	UP	Efnb2
Fkbp9	0.94997	4.30336	7.46399	0.0001708	0.0343913	1.46987	UP	Fkbp9
Cotl1	1.19777	3.64628	7.51851	0.000163387	0.0341573	1.46766	UP	Cotl1
Arvcf	0.82957	5.16319	7.46434	0.000170751	0.0343913	1.46679	UP	Arvcf
Erf	1.16639	3.88244	7.45288	0.000172358	0.0343913	1.4399	UP	Erf
Tg	0.708411	6.73238	7.53819	0.0001608	0.0341573	1.43683	UP	Tg
Bcl2l11	1.07966	3.76222	7.44815	0.000173025	0.0343913	1.42804	UP	Bcl2l11
Cdkn1c	1.47179	2.46491	7.77259	0.000133314	0.03124	1.40274	UP	Cdkn1c
Ermard	-0.631771	6.94415	-7.51817	0.000163432	0.0341573	1.4022	DOWN	Ermard
Aspa	-0.707742	5.56073	-7.38694	0.000181937	0.0343913	1.3878	DOWN	Aspa
Tet3	0.91783	6.41217	7.44101	0.000174039	0.0343913	1.3804	UP	Tet3
3222401L13Rik	-1.37798	3.2416	-7.47799	0.000168861	0.0343913	1.37907	DOWN	3222401L13Rik
Taf15	-0.692714	7.91149	-7.59312	0.000153825	0.033647	1.36868	DOWN	Taf15
Gm8242	-1.7111	2.1181	-7.9697	0.000114279	0.0282791	1.36837	DOWN	Gm8242
Plec	0.931562	6.91725	7.47186	0.000169707	0.0343913	1.36531	UP	Plec
Rasd2	0.92258	4.77135	7.31394	0.000193253	0.0355194	1.3534	UP	Rasd2
Gm12663	-0.968678	3.87228	-7.32679	0.000191204	0.0354151	1.34372	DOWN	Gm12663
Pdha2	-0.996673	4.1336	-7.28267	0.000198341	0.0355194	1.32234	DOWN	Pdha2
Rab11fip4	0.716509	6.5947	7.37871	0.000183174	0.0343913	1.31168	UP	Rab11fip4
Catspere2	-0.888832	5.00636	-7.26049	0.000202043	0.0357145	1.30502	DOWN	Catspere2
Klf5	1.1693	3.26177	7.32924	0.000190816	0.0354151	1.28614	UP	Klf5
Kif21b	0.926781	4.61597	7.22672	0.00020783	0.0357145	1.28413	UP	Kif21b
Sox6	-0.864561	5.87107	-7.28076	0.000198657	0.0355194	1.28175	DOWN	Sox6
1700003G18Rik	-0.94199	4.00741	-7.20269	0.000212064	0.0362407	1.25508	DOWN	1700003G18Rik
Fam117a	0.639882	6.7237	7.28599	0.000197793	0.0355194	1.2198	UP	Fam117a
Zbtb4	-0.79863	5.15208	-7.16178	0.000219495	0.0365023	1.21716	DOWN	Zbtb4
Set	0.656538	5.80593	7.19341	0.000213725	0.0363238	1.20881	UP	Set
9830144P21Rik	1.16343	3.42627	7.17279	0.000217466	0.0365023	1.19074	UP	9830144P21Rik
Csrp2	1.18453	2.93327	7.23924	0.000205663	0.0357145	1.1722	UP	Csrp2
Acp4	0.994808	4.0164	7.07864	0.000235525	0.0381307	1.15785	UP	Acp4
Tex19.1	0.756448	5.49782	7.11231	0.000228879	0.0374587	1.15737	UP	Tex19.1
Hey2	1.63753	1.92406	7.61591	0.000151032	0.0336095	1.12197	UP	Hey2
Gm26782	-0.935937	3.8802	-7.03004	0.000245509	0.0387599	1.11307	DOWN	Gm26782
Gadd45a	1.81132	2.35824	7.37686	0.000183453	0.0343913	1.11236	UP	Gadd45a
Sclt1	-0.661918	7.43158	-7.23326	0.000206696	0.0357145	1.10494	DOWN	Sclt1
Hlf	1.19787	2.9201	7.11559	0.000228243	0.0374587	1.08201	UP	Hlf
Ganc	-0.711662	5.72567	-7.02428	0.000246722	0.0387599	1.06772	DOWN	Ganc
Akap1	0.70191	5.42989	7.00188	0.000251511	0.0388987	1.065	UP	Akap1
Tead1	0.927716	4.40772	6.95916	0.000260937	0.0395913	1.06456	UP	Tead1
Svet1	1.52745	1.98507	7.40523	0.000179221	0.0343913	1.03021	UP	Svet1
Gm35455	-1.07693	3.56605	-6.93506	0.00026643	0.0398126	1.01865	DOWN	Gm35455
Dnmt3b	0.723061	5.61281	6.96045	0.000260645	0.0395913	1.0177	UP	Dnmt3b
Itpr1	0.802237	7.59386	7.14063	0.000223453	0.0369618	1.00294	UP	Itpr1
Gm6288	-0.975468	3.5914	-6.89785	0.000275171	0.0401209	0.991911	DOWN	Gm6288
Rap1gap	0.956369	3.82647	6.87998	0.000279483	0.0401209	0.991	UP	Rap1gap
Gm34069	-0.95407	4.57438	-6.85279	0.000286191	0.0401209	0.972562	DOWN	Gm34069
Gm17056	2.5059	1.19955	8.24422	9.27e-05	0.0265475	0.961066	UP	Gm17056
Snhg5	0.94022	3.86145	6.83846	0.0002898	0.0401209	0.958265	UP	Snhg5
Arrdc3	-0.664525	5.64571	-6.89313	0.0002763	0.0401209	0.956484	DOWN	Arrdc3
Sptb	0.771123	4.66162	6.83194	0.000291458	0.0401209	0.951166	UP	Sptb
Gm33869	-0.885229	4.08135	-6.79298	0.000301598	0.0401209	0.924643	DOWN	Gm33869
Gm28581	-0.636305	5.81971	-6.86517	0.000283114	0.0401209	0.919192	DOWN	Gm28581
Cyp46a1	0.860845	4.10157	6.77689	0.000305903	0.0401209	0.911515	UP	Cyp46a1
Ldb1	0.745963	5.18215	6.8095	0.000297251	0.0401209	0.909263	UP	Ldb1
Pcdhga1	-1.52703	1.92342	-7.22996	0.000207267	0.0357145	0.891149	DOWN	Pcdhga1
Casp3	0.878397	4.5848	6.75887	0.000310804	0.0401209	0.890277	UP	Casp3
Rassf3	0.871228	4.20519	6.74039	0.000315924	0.0401209	0.880618	UP	Rassf3
Frmd6	0.692192	5.89781	6.82719	0.000292674	0.0401209	0.878281	UP	Frmd6
Cacna1b	0.975076	7.23519	6.95839	0.000261109	0.0395913	0.877066	UP	Cacna1b
Pcdh8	1.71631	2.30899	7.01603	0.000248474	0.0387599	0.871758	UP	Pcdh8
Zscan12	-0.770708	4.67645	-6.74024	0.000315967	0.0401209	0.871554	DOWN	Zscan12
Pabpc4	0.876236	4.76547	6.74359	0.000315032	0.0401209	0.870848	UP	Pabpc4
Crebl2	0.620633	6.35632	6.85929	0.000284572	0.0401209	0.869876	UP	Crebl2
Cyp2c52-ps	1.37105	2.45941	6.93527	0.00026638	0.0398126	0.864025	UP	Cyp2c52-ps
Slc18a1	-1.07254	4.32479	-6.71932	0.00032188	0.0403092	0.862105	DOWN	Slc18a1
Scube1	0.994042	4.14055	6.71081	0.000324321	0.0404512	0.855489	UP	Scube1
Cacna1f	-1.26858	2.79943	-6.83248	0.00029132	0.0401209	0.850151	DOWN	Cacna1f
4933406P04Rik	-1.17624	3.18705	-6.7611	0.000310192	0.0401209	0.848185	DOWN	4933406P04Rik
Gm12116	-0.991805	3.4042	-6.72213	0.000321078	0.0403092	0.838438	DOWN	Gm12116
E130317F20Rik	-1.08286	3.97065	-6.68657	0.000331388	0.0404972	0.833135	DOWN	E130317F20Rik
Ankrd50	0.721293	7.14873	6.88333	0.000278669	0.0401209	0.815325	UP	Ankrd50
4930557J02Rik	-1.22287	3.02632	-6.73923	0.000316249	0.0401209	0.812354	DOWN	4930557J02Rik
Nedd9	1.10543	2.93291	6.73692	0.000316897	0.0401209	0.804614	UP	Nedd9
Gna12	0.63279	7.25707	6.87617	0.000280412	0.0401209	0.79646	UP	Gna12
Calm1	0.892397	7.49475	6.89904	0.000274884	0.0401209	0.792559	UP	Calm1
Ksr1	0.948863	4.47055	6.6382	0.000346017	0.0409945	0.787942	UP	Ksr1
Pxn	0.683559	5.47049	6.68707	0.000331241	0.0404972	0.781192	UP	Pxn
Lgr6	-1.42013	3.09958	-6.68029	0.000333246	0.0404972	0.771348	DOWN	Lgr6
Gm43980	0.614793	6.22733	6.73377	0.000317782	0.0401209	0.765444	UP	Gm43980
Ccdc78	-1.02071	3.34976	-6.63134	0.000348147	0.0409945	0.760908	DOWN	Ccdc78
Fgfr3	0.887558	4.18442	6.5871	0.000362265	0.041197	0.748418	UP	Fgfr3
Noxo1	-0.942897	3.55419	-6.5979	0.000358762	0.0411407	0.746255	DOWN	Noxo1
Fa2h	1.04594	3.05776	6.61629	0.000352882	0.0411407	0.725526	UP	Fa2h
Arl4aos	-1.21766	2.92009	-6.63094	0.000348274	0.0409945	0.71566	DOWN	Arl4aos
Sun2	0.753328	6.33015	6.67523	0.000334751	0.0404972	0.702342	UP	Sun2
Capn12	1.69309	2.32858	6.75416	0.000312101	0.0401209	0.696845	UP	Capn12
Fam214a	0.702336	5.63698	6.60811	0.000355482	0.0411407	0.696832	UP	Fam214a
Ehmt2	0.688621	7.048	6.73961	0.000316144	0.0401209	0.691349	UP	Ehmt2
Ing1	0.80139	4.38062	6.5123	0.000387633	0.0423224	0.678387	UP	Ing1
Mxd1	0.669013	5.51673	6.56361	0.000370024	0.0414695	0.664164	UP	Mxd1
Plcb3	0.672818	5.65663	6.57068	0.00036767	0.0414449	0.660421	UP	Plcb3
F2	1.35598	2.44213	6.63786	0.00034612	0.0409945	0.648548	UP	F2
Gm45652	1.78148	1.50606	7.0764	0.000235975	0.0381307	0.644895	UP	Gm45652
Hmgn2	0.852007	6.21654	6.60151	0.000357598	0.0411407	0.64385	UP	Hmgn2
Jup	1.05942	3.09122	6.50967	0.00038856	0.0423224	0.643155	UP	Jup
Gm42748	-1.12728	2.96535	-6.51831	0.000385523	0.0423224	0.633968	DOWN	Gm42748
Oc90	2.26986	0.871037	7.84169	0.000126259	0.0300434	0.626281	UP	Oc90
Arrdc2	0.655359	5.50374	6.50961	0.000388581	0.0423224	0.614703	UP	Arrdc2
Zfyve21	0.803556	4.25042	6.43437	0.000416212	0.0430578	0.612029	UP	Zfyve21
Prpsap2	0.668037	5.73842	6.5247	0.000383291	0.0423224	0.610995	UP	Prpsap2
Myh9	0.678699	7.36531	6.68484	0.000331898	0.0404972	0.603894	UP	Myh9
4930444E06Rik	1.70335	1.43432	7.03748	0.00024395	0.0387599	0.598755	UP	4930444E06Rik
4930563M21Rik	-0.750088	5.55119	-6.48118	0.000398771	0.0428791	0.586287	DOWN	4930563M21Rik
Acacb	1.23914	2.4277	6.52697	0.000382504	0.0423224	0.566879	UP	Acacb
Gm16353	-1.65404	1.86501	-6.74998	0.000313255	0.0401209	0.564543	DOWN	Gm16353
Entpd7	1.4632	2.08984	6.6288	0.000348941	0.0409945	0.564189	UP	Entpd7
Gm47652	-0.87068	4.07305	-6.37312	0.000440352	0.0439474	0.561004	DOWN	Gm47652
Rbl2	-0.702648	5.00666	-6.41414	0.000424017	0.0434294	0.560587	DOWN	Rbl2
Msl3l2	-1.16232	2.65375	-6.47073	0.000402593	0.0428791	0.556894	DOWN	Msl3l2
Tradd	1.51926	1.68617	6.78099	0.0003048	0.0401209	0.548837	UP	Tradd
Rec8	1.38665	2.96142	6.39885	0.000430024	0.0435975	0.537286	UP	Rec8
Ubxn11	-0.727586	4.98339	-6.38734	0.000434611	0.0437145	0.537182	DOWN	Ubxn11
a	-1.2859	2.4339	-6.49469	0.000393891	0.0426008	0.536798	DOWN	a
Klrg2	1.14863	3.74943	6.32789	0.00045919	0.0445256	0.521045	UP	Klrg2
Lrrc32	1.80456	1.3267	6.97537	0.000257313	0.0395913	0.512173	UP	Lrrc32
Cdk9	0.585758	6.00854	6.42133	0.000421226	0.043328	0.48962	UP	Cdk9
Tkt	0.843585	3.77989	6.28711	0.000476956	0.0451168	0.485458	UP	Tkt
Shf	0.78644	4.60379	6.3024	0.000470206	0.0449975	0.478221	UP	Shf
Mgat2	-0.596899	5.92372	-6.39619	0.000431081	0.0435975	0.474027	DOWN	Mgat2
Col4a5	-1.30096	4.81726	-6.30404	0.000469489	0.0449975	0.473959	DOWN	Col4a5
Pmaip1	1.91823	3.23496	6.2936	0.000474075	0.0449975	0.465305	UP	Pmaip1
Rab11fip1	0.921966	4.57909	6.28113	0.000479625	0.0452034	0.460324	UP	Rab11fip1
Mov10	0.673639	5.60691	6.35495	0.000447811	0.0439984	0.4603	UP	Mov10
Oat	0.58967	6.63758	6.44667	0.00041155	0.043007	0.453644	UP	Oat
Clic4	0.786664	7.59959	6.51861	0.000385416	0.0423224	0.415688	UP	Clic4
Eef2k	0.770294	4.3779	6.22296	0.000506493	0.046155	0.414509	UP	Eef2k
A230108P19Rik	-1.4207	2.37815	-6.32443	0.000460669	0.0445294	0.394223	DOWN	A230108P19Rik
B4galnt3	1.03367	3.3886	6.19001	0.000522464	0.0462713	0.39197	UP	B4galnt3
Flnb	0.701831	5.44897	6.25856	0.000489857	0.0457092	0.380294	UP	Flnb
Satb2	-0.941469	4.32067	-6.1728	0.000531028	0.0464342	0.37192	DOWN	Satb2
Nudc-ps1	-1.39925	2.90976	-6.18777	0.000523567	0.0462713	0.355056	DOWN	Nudc-ps1
Pced1a	-0.702919	4.67292	-6.16905	0.000532915	0.0464342	0.34976	DOWN	Pced1a
Cilp2	1.25904	2.36828	6.25294	0.000492439	0.0457092	0.346925	UP	Cilp2
B3gnt9	1.3556	2.27249	6.27528	0.000482255	0.0452034	0.345643	UP	B3gnt9
Clcn1	-0.795038	4.8585	-6.17005	0.000532411	0.0464342	0.339989	DOWN	Clcn1
Gm10564	-1.40588	2.27773	-6.27628	0.000481805	0.0452034	0.33967	DOWN	Gm10564
Carhsp1	0.723907	5.77562	6.24173	0.000497643	0.0457092	0.336749	UP	Carhsp1
4632411P08Rik	-1.59798	2.00113	-6.35176	0.000449137	0.0439984	0.331272	DOWN	4632411P08Rik
Ctbp2	0.897583	3.76189	6.11132	0.000562947	0.0472853	0.327021	UP	Ctbp2
Dnah9	0.895367	3.45305	6.10636	0.000565614	0.0472853	0.320134	UP	Dnah9
Kctd15	1.22812	2.52058	6.18914	0.000522892	0.0462713	0.319033	UP	Kctd15
Rps4x	0.906067	3.93376	6.08308	0.000578325	0.0474834	0.298901	UP	Rps4x
Fndc3b	0.651094	5.66933	6.19014	0.000522397	0.0462713	0.295085	UP	Fndc3b
Ssh1	0.874032	4.1254	6.07824	0.000581013	0.0474834	0.289131	UP	Ssh1
Gm19972	1.59588	1.54807	6.45362	0.00040894	0.0428791	0.288359	UP	Gm19972
Armcx2	-0.836737	4.36014	-6.07407	0.000583334	0.0474834	0.276709	DOWN	Armcx2
Tigit	-1.35859	2.29448	-6.18795	0.000523481	0.0462713	0.27586	DOWN	Tigit
Gm43844	-1.31659	2.42232	-6.15553	0.000539786	0.0466404	0.272027	DOWN	Gm43844
Kbtbd6	-0.833377	4.72496	-6.08218	0.000578825	0.0474834	0.264315	DOWN	Kbtbd6
Esrp2	1.34262	2.58784	6.11154	0.000562827	0.0472853	0.262501	UP	Esrp2
Ctsb	0.861928	4.76578	6.0844	0.0005776	0.0474834	0.262492	UP	Ctsb
Mapk12	-0.991858	3.13328	-6.05361	0.000594884	0.0479546	0.260583	DOWN	Mapk12
Smoc1	1.08071	4.1037	6.04418	0.000600295	0.0479546	0.258635	UP	Smoc1
Ndrg4	0.859593	5.51316	6.12323	0.000556596	0.0472801	0.243839	UP	Ndrg4
Hs6st1	0.933073	3.31115	6.02091	0.000613879	0.0479546	0.240018	UP	Hs6st1
Gm33952	-0.857554	4.43609	-6.03822	0.000603742	0.0479546	0.238906	DOWN	Gm33952
Pqlc3	0.753328	4.82384	6.06122	0.000590556	0.0479451	0.235545	UP	Pqlc3
Slc35g3	-0.996111	3.335	-6.00731	0.000621986	0.0479546	0.22754	DOWN	Slc35g3
Ppp1r3c	1.45536	1.55629	6.3414	0.00045347	0.0441093	0.223163	UP	Ppp1r3c
Plekho2	0.751356	4.53344	6.0271	0.000610236	0.0479546	0.220895	UP	Plekho2
Lekr1	-0.597486	5.53357	-6.09793	0.000570179	0.0474107	0.216794	DOWN	Lekr1
Rccd1	-0.722332	4.48414	-6.0138	0.000618105	0.0479546	0.211976	DOWN	Rccd1
St6galnac5	-0.984262	3.49651	-5.98275	0.000636925	0.0479546	0.208661	DOWN	St6galnac5
Gp5	1.5117	1.4843	6.35423	0.00044811	0.0439984	0.207038	UP	Gp5
Caps2	-1.14582	4.05233	-5.98233	0.000637183	0.0479546	0.203314	DOWN	Caps2
Eepd1	0.937758	3.17536	5.98429	0.000635975	0.0479546	0.202637	UP	Eepd1
Mvk	0.908873	4.1139	5.98473	0.000635701	0.0479546	0.201361	UP	Mvk
Acap3	0.673708	5.76868	6.10174	0.000568114	0.0473663	0.198931	UP	Acap3
Cdh1	1.38769	2.49566	6.04483	0.00059992	0.0479546	0.195148	UP	Cdh1
Gm3724	-1.21152	2.56278	-6.01607	0.000616752	0.0479546	0.179101	DOWN	Gm3724
Gm9795	-1.34687	2.61377	-6.00501	0.000623368	0.0479546	0.172967	DOWN	Gm9795
Atrnl1	0.805454	4.71908	5.97599	0.000641106	0.0481328	0.159732	UP	Atrnl1
Pcsk4	-1.09672	2.61698	-5.9834	0.00063652	0.0479546	0.159362	DOWN	Pcsk4
Samd1	0.797239	4.50014	5.95482	0.000654404	0.0486587	0.152949	UP	Samd1
Duox1	0.94635	3.74788	5.91608	0.000679545	0.0488299	0.146383	UP	Duox1
Pcdhgb1	-1.82262	1.04932	-6.57012	0.000367856	0.0414449	0.139281	DOWN	Pcdhgb1
Nubpl	-0.632868	5.47005	-6.01135	0.000619566	0.0479546	0.136411	DOWN	Nubpl
Adcy1	0.997264	2.94009	5.92216	0.000675529	0.0488299	0.135684	UP	Adcy1
Cdc42bpb	0.64162	5.37088	5.99647	0.00062853	0.0479546	0.128776	UP	Cdc42bpb
Plin5	1.11694	2.77796	5.92627	0.000672827	0.0488299	0.127315	UP	Plin5
Ephb3	1.33772	2.81206	5.92474	0.000673834	0.0488299	0.12662	UP	Ephb3
Hspa1b	1.20757	2.38962	5.97144	0.000643934	0.048228	0.124794	UP	Hspa1b
E230029C05Rik	-0.804797	3.83364	-5.89367	0.000694587	0.0493907	0.123769	DOWN	E230029C05Rik
Eif4a2	0.703508	8.59428	6.35928	0.000446021	0.0439984	0.122433	UP	Eif4a2
Ceacam2	-0.625154	5.80827	-6.02547	0.000611189	0.0479546	0.119866	DOWN	Ceacam2
Pitpnm1	0.82351	4.15176	5.89657	0.000692621	0.0493644	0.114992	UP	Pitpnm1
Iqck	-0.90997	3.36279	-5.87612	0.000706631	0.0498718	0.109254	DOWN	Iqck
Adcy9	0.716863	4.75881	5.92782	0.000671817	0.0488299	0.109002	UP	Adcy9
Ttc30a1	-0.928483	3.38799	-5.87177	0.000709647	0.0498882	0.105605	DOWN	Ttc30a1
Arl4d	1.08461	2.52999	5.91041	0.000683321	0.0488299	0.0914969	UP	Arl4d
Ephb4	0.872377	3.66279	5.85265	0.000723102	0.0503761	0.0877104	UP	Ephb4
Dlg2	-1.11979	2.6318	-5.88926	0.000697592	0.0494906	0.0804369	DOWN	Dlg2
Rragd	-0.886562	3.42957	-5.84395	0.000729311	0.0506945	0.0803476	DOWN	Rragd
Ikzf2	-0.782925	3.802	-5.84069	0.000731655	0.0507434	0.0740693	DOWN	Ikzf2
Tmem181b-ps	0.680793	6.05252	6.00296	0.000624603	0.0479546	0.0724742	UP	Tmem181b-ps
Tent5b	1.5662	1.95562	6.00215	0.000625091	0.0479546	0.0695374	UP	Tent5b
Bsn	-1.01915	4.54043	-5.86742	0.000712682	0.0499879	0.0683882	DOWN	Bsn
Dock5	0.692431	5.08529	5.91097	0.000682941	0.0488299	0.0671995	UP	Dock5
Wdr6	0.719017	5.10381	5.91007	0.000683543	0.0488299	0.06499	UP	Wdr6
Polh	-0.639002	6.43271	-6.01916	0.000614917	0.0479546	0.0507285	DOWN	Polh
4933406C10Rik	-0.94546	4.89219	-5.86214	0.00071639	0.0500829	0.0374808	DOWN	4933406C10Rik
Ier5l	1.40368	2.10463	5.91728	0.000678753	0.0488299	0.0354204	UP	Ier5l
Gm36198	-1.09539	3.36272	-5.7883	0.000770517	0.052269	0.0276765	DOWN	Gm36198
Ctsw	-1.06118	2.72631	-5.81716	0.000748832	0.0515877	0.0264965	DOWN	Ctsw
Nudt6	-1.18777	3.09971	-5.79345	0.000766595	0.0522298	0.0255402	DOWN	Nudt6
Xist	-0.793694	6.97811	-6.03858	0.000603534	0.0479546	0.0104321	DOWN	Xist
Phlda3	1.53866	1.30592	6.13088	0.000552564	0.0472153	-0.000289374	UP	Phlda3
Ssmem1	-1.10584	2.66557	-5.78604	0.00077224	0.052269	-0.00605985	DOWN	Ssmem1
Ccdc183	-0.883605	3.31875	-5.74722	0.000802606	0.0525689	-0.0108512	DOWN	Ccdc183
Ddit4	1.28636	2.29972	5.82352	0.000744149	0.0513851	-0.0113046	UP	Ddit4
Cdr2l	1.158	2.92525	5.75285	0.000798125	0.0525689	-0.0173176	UP	Cdr2l
Cpne2	1.43309	1.44551	6.03832	0.000603686	0.0479546	-0.0183243	UP	Cpne2
Arc	1.50251	2.43806	5.79567	0.000764908	0.0522298	-0.0217284	UP	Arc
Gpc2	-0.748893	4.15347	-5.74632	0.000803329	0.0525689	-0.031016	DOWN	Gpc2
Rtl6	-0.737414	4.1304	-5.74377	0.000805374	0.0525689	-0.0324205	DOWN	Rtl6
2410006H16Rik	1.07555	3.02636	5.72696	0.000818986	0.0525689	-0.0362864	UP	2410006H16Rik
Gm43176	1.53623	1.41081	6.02818	0.000609598	0.0479546	-0.0400698	UP	Gm43176
Scgb3a1	2.17759	0.677058	6.59444	0.000359881	0.0411407	-0.0406948	UP	Scgb3a1
Rbmxl2	-0.585989	6.25576	-5.91121	0.000682784	0.0488299	-0.041662	DOWN	Rbmxl2
Pcdhga2	-1.45837	1.67463	-5.94074	0.000663417	0.0487988	-0.0424148	DOWN	Pcdhga2
Tuba4a	0.91866	3.53659	5.70781	0.000834815	0.052699	-0.048371	UP	Tuba4a
Grin2d	-0.803024	4.52301	-5.75081	0.000799743	0.0525689	-0.048517	DOWN	Grin2d
9530052C20Rik	-0.712019	4.18599	-5.72712	0.000818857	0.0525689	-0.0519427	DOWN	9530052C20Rik
Lrrc75a	1.08937	2.79395	5.72071	0.000824114	0.0525689	-0.0530301	UP	Lrrc75a
Gm12319	-1.01258	3.09967	-5.70113	0.000840415	0.0529444	-0.0583476	DOWN	Gm12319
Cemip2	0.61259	4.97045	5.76633	0.000787498	0.0525689	-0.0700287	UP	Cemip2
Gm42763	-0.889027	3.77672	-5.68744	0.000852028	0.0534583	-0.0726278	DOWN	Gm42763
Stmn1	0.652423	5.69934	5.8234	0.000744231	0.0513851	-0.0769367	UP	Stmn1
Gdf11	0.797028	3.59745	5.67922	0.000859086	0.0535854	-0.0770336	UP	Gdf11
Pitpnm3	-0.841665	3.74139	-5.68089	0.000857652	0.0535854	-0.0781818	DOWN	Pitpnm3
Celf3	1.27095	2.23755	5.75277	0.000798184	0.0525689	-0.0784293	UP	Celf3
Gm7890	-1.14327	2.21681	-5.74689	0.000802876	0.0525689	-0.0875847	DOWN	Gm7890
Mettl21c	1.0539	3.18043	5.66652	0.000870121	0.0536322	-0.0883437	UP	Mettl21c
1700001K19Rik	1.2128	3.0523	5.66423	0.00087213	0.0536322	-0.0939094	UP	1700001K19Rik
Col5a1	1.28496	4.83938	5.71531	0.000828573	0.0525689	-0.105542	UP	Col5a1
Myh4	-1.77558	1.46345	-5.94102	0.000663234	0.0487988	-0.114436	DOWN	Myh4
Coch	0.99775	2.70729	5.65644	0.000878993	0.0537019	-0.115661	UP	Coch
Gm34639	-1.84761	0.891451	-6.25087	0.000493395	0.0457092	-0.11867	DOWN	Gm34639
Gm44907	1.31991	1.79586	5.78782	0.000770881	0.052269	-0.121046	UP	Gm44907
Myocos	1.67832	1.32609	5.95815	0.000652291	0.0486185	-0.122715	UP	Myocos
Cox7b2	-0.670523	4.38404	-5.66646	0.000870175	0.0536322	-0.125023	DOWN	Cox7b2
Gm38155	-0.929235	2.94479	-5.63172	0.000901184	0.0540479	-0.127409	DOWN	Gm38155
Ankrd24	-0.824205	4.37064	-5.66028	0.000875606	0.0536322	-0.129086	DOWN	Ankrd24
Ssx2ip	0.650558	5.41622	5.74426	0.000804977	0.0525689	-0.131868	UP	Ssx2ip
Plcl2	0.657091	4.92305	5.69406	0.000846391	0.0532125	-0.139793	UP	Plcl2
Spata13	0.695458	4.24467	5.63473	0.000898452	0.0540479	-0.149216	UP	Spata13
Cacna1h	0.884976	5.57058	5.73814	0.0008099	0.0525689	-0.151341	UP	Cacna1h
Gm26766	-1.14751	2.58626	-5.62933	0.00090336	0.0540479	-0.151501	DOWN	Gm26766
Gm15592	-1.0154	2.9235	-5.60383	0.000926981	0.0548936	-0.154483	DOWN	Gm15592
Plin4	0.781987	4.64637	5.65506	0.000880217	0.0537019	-0.156503	UP	Plin4
Stab2	-0.809847	5.54059	-5.72909	0.000817252	0.0525689	-0.156523	DOWN	Stab2
4930558K02Rik	-0.952582	2.90141	-5.59993	0.000930653	0.0548936	-0.158649	DOWN	4930558K02Rik
Gm31356	-0.856607	3.35171	-5.58501	0.000944848	0.0549419	-0.164761	DOWN	Gm31356
Myom1	-0.680378	5.47941	-5.71515	0.000828711	0.0525689	-0.166364	DOWN	Myom1
Mthfd2	0.648941	5.16725	5.67903	0.000859251	0.0535854	-0.176664	UP	Mthfd2
Gm43463	-1.08341	2.69531	-5.59208	0.000938096	0.0549419	-0.177013	DOWN	Gm43463
Dusp5	0.805464	3.92805	5.58463	0.000945216	0.0549419	-0.181365	UP	Dusp5
4930431P19Rik	0.893951	3.00329	5.56611	0.000963191	0.0551106	-0.186088	UP	4930431P19Rik
Gm2716	-1.3279	1.80969	-5.70941	0.000833482	0.052699	-0.18781	DOWN	Gm2716
Afm	-1.02053	2.45781	-5.59883	0.000931694	0.0548936	-0.187812	DOWN	Afm
Il9r	-1.63053	1.16621	-5.94931	0.000657914	0.0486857	-0.188625	DOWN	Il9r
Akap3	-0.63913	4.68741	-5.6258	0.000906589	0.0541363	-0.189168	DOWN	Akap3
Cnnm2	0.617565	6.25608	5.76743	0.000786634	0.0525689	-0.192646	UP	Cnnm2
Gm45809	-1.09826	4.1848	-5.57571	0.000953828	0.0549419	-0.200559	DOWN	Gm45809
Fam229b	-1.09106	3.27618	-5.54662	0.000982524	0.0556135	-0.201673	DOWN	Fam229b
Adamts14	1.0122	2.48296	5.56541	0.000963883	0.0551106	-0.213466	UP	Adamts14
Inka2	1.26755	1.81491	5.66136	0.000874654	0.0536322	-0.217556	UP	Inka2
Bpifb9b	-0.674242	4.51775	-5.58218	0.000947576	0.0549419	-0.220476	DOWN	Bpifb9b
6430590A07Rik	-0.689692	4.77339	-5.60134	0.000929324	0.0548936	-0.221002	DOWN	6430590A07Rik
Cacnb3	1.06667	2.75904	5.53132	0.000998008	0.0560261	-0.227808	UP	Cacnb3
Gm10433	-1.19645	2.00037	-5.60422	0.000926616	0.0548936	-0.238907	DOWN	Gm10433
Rps2-ps6	0.698328	4.34518	5.55172	0.000977421	0.0555074	-0.240412	UP	Rps2-ps6
P4ha1	0.823411	5.55606	5.64381	0.000890257	0.0538893	-0.249116	UP	P4ha1
Bbof1	-0.590019	5.28211	-5.6142	0.000917288	0.0546697	-0.253858	DOWN	Bbof1
Nanos1	0.904453	3.51136	5.49181	0.00103926	0.0569537	-0.258264	UP	Nanos1
Dhcr24	0.886556	5.14715	5.59343	0.000936808	0.0549419	-0.262431	UP	Dhcr24
Wdr86	1.23588	1.91502	5.58389	0.000945925	0.0549419	-0.264434	UP	Wdr86
Unc45a	0.668492	5.0093	5.5804	0.000949293	0.0549419	-0.265172	UP	Unc45a
Gm36371	-0.658383	4.41683	-5.52539	0.00100407	0.0562645	-0.27148	DOWN	Gm36371
Gm48624	-0.634292	4.7015	-5.5435	0.000985654	0.0556355	-0.275544	DOWN	Gm48624
Phf23	0.591989	4.82839	5.55114	0.000978001	0.0555074	-0.280214	UP	Phf23
Mex3d	0.894441	5.05326	5.56548	0.000963806	0.0551106	-0.283127	UP	Mex3d
Erbb2	0.857587	3.94516	5.48133	0.00105051	0.0569537	-0.286169	UP	Erbb2
Gm38248	-0.736058	4.06534	-5.48239	0.00104937	0.0569537	-0.291245	DOWN	Gm38248
2810006K23Rik	-0.696804	4.43976	-5.50091	0.00102959	0.0569537	-0.298229	DOWN	2810006K23Rik
Arntl2	0.966321	2.77619	5.45284	0.00108184	0.0574971	-0.300085	UP	Arntl2
AI182371	-0.845171	3.48818	-5.44851	0.00108669	0.0576098	-0.300226	DOWN	AI182371
Tesmin	-1.13016	8.64864	-5.95021	0.000657336	0.0486857	-0.302419	DOWN	Tesmin
Fam102b	0.756186	4.40296	5.48922	0.00104203	0.0569537	-0.308789	UP	Fam102b
E530011L22Rik	0.98541	2.9793	5.43707	0.00109961	0.0578844	-0.309554	UP	E530011L22Rik
Sh3pxd2a	0.859599	4.66746	5.50476	0.00102553	0.0569537	-0.313142	UP	Sh3pxd2a
C130051F05Rik	-0.908481	3.04451	-5.43132	0.00110618	0.0578844	-0.314372	DOWN	C130051F05Rik
Gm19056	-1.11032	2.76732	-5.43797	0.00109859	0.0578844	-0.316144	DOWN	Gm19056
Tcp11l2	0.720161	5.40541	5.56347	0.000965786	0.0551175	-0.319934	UP	Tcp11l2
Gfra1	-1.21843	2.84435	-5.42167	0.00111729	0.0580135	-0.329258	DOWN	Gfra1
Gm17690	-0.714568	3.87385	-5.42987	0.00110784	0.0578844	-0.334319	DOWN	Gm17690
Rab35	0.673333	5.48268	5.5556	0.000973566	0.0554592	-0.336294	UP	Rab35
Trim72	1.16734	4.69813	5.47355	0.00105896	0.0569537	-0.345115	UP	Trim72
A430105J06Rik	-0.81008	3.35207	-5.39226	0.00115195	0.0586054	-0.353446	DOWN	A430105J06Rik
Gm49654	0.738324	4.00687	5.39573	0.0011478	0.0585871	-0.378089	UP	Gm49654
Rps6ka2	0.873068	5.02127	5.47041	0.0010624	0.0569537	-0.380747	UP	Rps6ka2
Ackr4	-0.688954	4.18745	-5.39979	0.00114297	0.058577	-0.384784	DOWN	Ackr4
Zfp976	0.901155	2.78023	5.36188	0.00118901	0.0593201	-0.38616	UP	Zfp976
Shank2	0.84464	3.88779	5.36994	0.00117905	0.0591091	-0.397087	UP	Shank2
Dgkh	0.665748	4.59332	5.41544	0.00112454	0.0580135	-0.402189	UP	Dgkh
Pvrig	-0.655752	4.64135	-5.417	0.00112272	0.0580135	-0.402991	DOWN	Pvrig
Slc35d3	1.6689	0.779279	5.80283	0.000759508	0.0519759	-0.408453	UP	Slc35d3
Immp1l	-0.603308	5.69231	-5.49517	0.00103567	0.0569537	-0.421501	DOWN	Immp1l
Gsdmcl-ps	1.69853	1.24628	5.57628	0.00095327	0.0549419	-0.422277	UP	Gsdmcl-ps
Ppef1	-1.27381	2.60183	-5.32625	0.0012342	0.0604056	-0.430185	DOWN	Ppef1
4930449I04Rik	-1.48773	1.19772	-5.57732	0.000952265	0.0549419	-0.436302	DOWN	4930449I04Rik
Fasn	0.631526	7.98747	5.74092	0.00080766	0.0525689	-0.43865	UP	Fasn
Dgka	-0.604292	4.87286	-5.39892	0.001144	0.058577	-0.443532	DOWN	Dgka
Pold1	0.633488	5.88799	5.4888	0.00104248	0.0569537	-0.450413	UP	Pold1
Prkcd	0.629346	5.00657	5.4053	0.00113643	0.0584894	-0.45077	UP	Prkcd
Gm34885	-0.772483	4.23428	-5.33904	0.00121776	0.0600339	-0.451068	DOWN	Gm34885
Kdsr	0.713837	3.91192	5.31896	0.00124368	0.0607118	-0.451981	UP	Kdsr
Socs1	1.00554	2.65487	5.29774	0.00127175	0.0612736	-0.452071	UP	Socs1
Wdr20rt	-1.37463	1.91522	-5.36545	0.00118459	0.0592907	-0.459177	DOWN	Wdr20rt
Pkn3	1.0635	2.10085	5.32867	0.00123107	0.0603479	-0.460843	UP	Pkn3
Zfp872	-1.92012	1.31747	-5.53571	0.000993529	0.0559778	-0.46225	DOWN	Zfp872
Pdia2	1.91844	0.39338	6.01721	0.000616072	0.0479546	-0.465231	UP	Pdia2
1110032A03Rik	-0.622958	4.71153	-5.36293	0.00118771	0.0593201	-0.467041	DOWN	1110032A03Rik
Gm49258	1.52772	0.899745	5.63972	0.000893933	0.0539009	-0.468616	UP	Gm49258
Gm35239	-2.54228	0.231481	-6.43439	0.000416205	0.0430578	-0.475328	DOWN	Gm35239
Plxnd1	0.749411	5.52052	5.42351	0.00111516	0.0580135	-0.48163	UP	Plxnd1
Epha1	0.84035	3.36043	5.26154	0.00132126	0.0619836	-0.48548	UP	Epha1
Syde2	0.59685	4.63134	5.33703	0.00122033	0.0600339	-0.489309	UP	Syde2
Il1bos	-0.993525	2.68251	-5.25774	0.00132659	0.0620788	-0.490365	DOWN	Il1bos
P2rx5	1.41531	1.28765	5.44762	0.00108768	0.0576098	-0.499633	UP	P2rx5
Gm43668	1.07159	4.1876	5.28563	0.00128807	0.0613659	-0.503265	UP	Gm43668
Hid1	1.0055	2.28455	5.26062	0.00132255	0.0619836	-0.507095	UP	Hid1
Gm19605	1.05608	2.64661	5.23478	0.00135925	0.062625	-0.51318	UP	Gm19605
Atp10d	0.872416	3.30837	5.23198	0.0013633	0.062625	-0.514081	UP	Atp10d
Prkag2	0.60921	4.75708	5.31842	0.00124438	0.0607118	-0.52078	UP	Prkag2
Mical2	0.768171	3.35587	5.22115	0.00137908	0.0627321	-0.526706	UP	Mical2
Gm27440	-1.54673	1.11387	-5.48777	0.00104358	0.0569537	-0.529764	DOWN	Gm27440
Erfe	0.77554	3.29637	5.21352	0.00139032	0.0629325	-0.53279	UP	Erfe
Fam78a	0.962942	2.59337	5.21572	0.00138707	0.0629325	-0.533053	UP	Fam78a
Myo10	0.722096	5.91334	5.41478	0.00112531	0.0580135	-0.533338	UP	Myo10
Arap1	0.83363	3.20345	5.20277	0.00140631	0.0632269	-0.541482	UP	Arap1
Gckr	-0.899311	3.94286	-5.22936	0.0013671	0.062625	-0.544932	DOWN	Gckr
Lama5	1.00609	6.29192	5.43877	0.00109768	0.0578844	-0.547714	UP	Lama5
A930038B10Rik	1.61597	2.47307	5.21015	0.00139532	0.0629325	-0.548111	UP	A930038B10Rik
Stpg2	-0.811445	4.71148	-5.28391	0.00129041	0.0613659	-0.549898	DOWN	Stpg2
1700034H15Rik	-0.928562	3.31973	-5.18953	0.00142632	0.0638478	-0.556948	DOWN	1700034H15Rik
Ddx28	-0.669894	4.36474	-5.24741	0.00134118	0.0624777	-0.559809	DOWN	Ddx28
Rnf32	-0.618813	5.57279	-5.35306	0.00120002	0.0595811	-0.563202	DOWN	Rnf32
Arhgef2	0.720158	4.88977	5.28849	0.00128419	0.0613659	-0.564993	UP	Arhgef2
5031439G07Rik	0.589328	6.08559	5.39324	0.00115077	0.0586054	-0.576961	UP	5031439G07Rik
Syt9	0.776256	3.36989	5.17104	0.00145477	0.0638604	-0.578636	UP	Syt9
Tfap2e	1.44972	1.17077	5.37392	0.00117417	0.0591091	-0.586157	UP	Tfap2e
Cux2	0.772826	3.6988	5.17216	0.00145303	0.0638604	-0.592691	UP	Cux2
Tle3	0.713275	6.07851	5.37273	0.00117562	0.0591091	-0.598149	UP	Tle3
Met	1.00844	3.89846	5.17666	0.00144605	0.0638604	-0.598871	UP	Met
Slc7a5	0.642813	7.33864	5.50862	0.00102147	0.0569537	-0.603745	UP	Slc7a5
Gm11223	-1.19603	2.25152	-5.15745	0.0014761	0.0642175	-0.609966	DOWN	Gm11223
B230319C09Rik	1.24961	1.97043	5.17947	0.00144172	0.0638604	-0.611577	UP	B230319C09Rik
Serpine3	2.42004	1.29335	5.35992	0.00119145	0.0593459	-0.619608	UP	Serpine3
Disp3	1.50582	1.7083	5.20989	0.0013957	0.0629325	-0.621535	UP	Disp3
Dlc1	0.838684	4.08995	5.16602	0.00146261	0.0638679	-0.625279	UP	Dlc1
Kazald1	-1.05552	2.29968	-5.13617	0.00151019	0.0647895	-0.625367	DOWN	Kazald1
Fam71e1	-0.672726	4.2749	-5.17783	0.00144425	0.0638604	-0.627047	DOWN	Fam71e1
Ugdh	0.69004	4.47222	5.18633	0.0014312	0.0638604	-0.63688	UP	Ugdh
Gm38077	-0.634152	5.09844	-5.2333	0.0013614	0.062625	-0.645035	DOWN	Gm38077
Galnt6	1.14258	2.75067	5.09809	0.00157342	0.0650386	-0.645196	UP	Galnt6
Dusp2	1.75205	2.05379	5.14122	0.00150201	0.0647423	-0.646258	UP	Dusp2
Rxra	0.594832	4.9807	5.22274	0.00137675	0.0627321	-0.646794	UP	Rxra
Gm48542	-0.903444	3.35639	-5.09235	0.00158319	0.0650386	-0.658544	DOWN	Gm48542
Ppp1r11	-0.762472	4.06081	-5.1312	0.00151827	0.0648795	-0.659232	DOWN	Ppp1r11
Zfp27	-0.839882	3.01655	-5.08258	0.0016	0.0650386	-0.660653	DOWN	Zfp27
Gm17552	-1.28035	3.27288	-5.08476	0.00159624	0.0650386	-0.662205	DOWN	Gm17552
Tbxas1	0.812996	3.03371	5.0801	0.00160431	0.0650386	-0.663727	UP	Tbxas1
Gm44661	1.95449	0.336884	5.72706	0.000818909	0.0525689	-0.666726	UP	Gm44661
Edar	0.714101	3.60474	5.0966	0.00157595	0.0650386	-0.667379	UP	Edar
Lrg1	2.22037	0.185409	5.91151	0.000682585	0.0488299	-0.667912	UP	Lrg1
Gfod1	-0.860545	3.73147	-5.10023	0.00156979	0.0650386	-0.668737	DOWN	Gfod1
Fscn1	0.86991	3.10694	5.07488	0.0016134	0.0653218	-0.670315	UP	Fscn1
Gm41442	0.705184	3.60571	5.09322	0.00158172	0.0650386	-0.67106	UP	Gm41442
Gm43389	-0.889765	4.37306	-5.14252	0.00149993	0.0647423	-0.671459	DOWN	Gm43389
Lrp5	0.724017	4.32987	5.14073	0.00150281	0.0647423	-0.67349	UP	Lrp5
Sgms2	1.24802	1.73854	5.13722	0.00150849	0.0647895	-0.676212	UP	Sgms2
Nfe2l3	0.736858	3.87198	5.10343	0.00156438	0.0650386	-0.67698	UP	Nfe2l3
6720475M21Rik	-0.761422	3.5491	-5.08283	0.00159957	0.0650386	-0.677682	DOWN	6720475M21Rik
Gm4864	-3.80232	-0.125998	-8.12876	0.00010115	0.0276883	-0.681236	DOWN	Gm4864
Fam107b	0.764612	5.2291	5.21029	0.0013951	0.0629325	-0.684871	UP	Fam107b
Armcx1	-1.88686	1.62013	-5.17099	0.00145485	0.0638604	-0.689449	DOWN	Armcx1
Arhgef17	0.59471	4.88742	5.17503	0.00144859	0.0638604	-0.689956	UP	Arhgef17
Gm13864	-1.08968	1.93826	-5.09736	0.00157465	0.0650386	-0.691129	DOWN	Gm13864
Gpi1	0.666351	6.08109	5.28779	0.00128515	0.0613659	-0.693112	UP	Gpi1
Dnm1	1.13909	1.99747	5.08453	0.00159663	0.0650386	-0.695248	UP	Dnm1
Rabggtb	0.737323	3.89867	5.08056	0.00160352	0.0650386	-0.703408	UP	Rabggtb
Dus2	-0.6927	4.29289	-5.10259	0.00156579	0.0650386	-0.710125	DOWN	Dus2
Asap3	1.09174	2.84329	5.03127	0.00169163	0.0674286	-0.711879	UP	Asap3
Ppp2r2c	0.954956	2.85103	5.02892	0.00169596	0.0674286	-0.714302	UP	Ppp2r2c
Foxred2	0.590398	4.51652	5.11826	0.00153956	0.0650386	-0.716179	UP	Foxred2
Mapre2	1.01484	3.13296	5.0307	0.00169268	0.0674286	-0.716267	UP	Mapre2
Gm18935	-0.903778	2.70152	-5.01905	0.00171429	0.0678957	-0.725006	DOWN	Gm18935
Ldlrap1	0.748195	4.24543	5.08407	0.00159744	0.0650386	-0.727617	UP	Ldlrap1
Mxd3	1.11193	2.05476	5.04415	0.00166809	0.066836	-0.728356	UP	Mxd3
Cfap97d2	-0.653046	4.47745	-5.09972	0.00157065	0.0650386	-0.730556	DOWN	Cfap97d2
Rfx3	0.620345	6.37721	5.28383	0.00129053	0.0613659	-0.732695	UP	Rfx3
Zfp871	0.596502	6.22023	5.26413	0.00131765	0.0619458	-0.736229	UP	Zfp871
Gm20597	-1.48995	0.999218	-5.24473	0.00134499	0.0625611	-0.741461	DOWN	Gm20597
Gpd1	0.909624	2.56343	4.99889	0.00175245	0.0679351	-0.747058	UP	Gpd1
Mageb3	-1.20484	2.59459	-4.99772	0.0017547	0.0679351	-0.748887	DOWN	Mageb3
Gm49167	-0.888095	3.678	-5.02131	0.00171008	0.0678157	-0.749646	DOWN	Gm49167
Cxadr	0.648098	4.11737	5.04947	0.00165847	0.0666231	-0.755069	UP	Cxadr
Arhgef4	1.00291	2.15829	5.00742	0.00173619	0.0679351	-0.75531	UP	Arhgef4
Adam1b	-0.664611	4.30613	-5.05995	0.00163971	0.0663002	-0.758265	DOWN	Adam1b
Fam71d	-1.14873	2.12061	-5.00763	0.0017358	0.0679351	-0.760577	DOWN	Fam71d
Tubb2a	1.01401	2.62814	4.98386	0.00178151	0.0679562	-0.761236	UP	Tubb2a
Ccdc17	0.934713	2.64799	4.98038	0.00178832	0.0679562	-0.764422	UP	Ccdc17
Gm6225	-0.773886	3.28382	-4.98341	0.00178239	0.0679562	-0.770665	DOWN	Gm6225
Tex28	-1.03557	2.15998	-4.99107	0.0017675	0.0679351	-0.772784	DOWN	Tex28
Hexim1	0.763626	4.94096	5.10134	0.00156791	0.0650386	-0.776062	UP	Hexim1
Gm47596	-1.61091	2.42035	-4.97613	0.00179666	0.0680225	-0.778681	DOWN	Gm47596
Ptpre	1.05422	2.47404	4.96803	0.0018127	0.0682123	-0.780328	UP	Ptpre
Gm39059	-0.788	3.77413	-4.99808	0.001754	0.0679351	-0.781725	DOWN	Gm39059
Mogs	-0.684709	5.43215	-5.12351	0.00153089	0.0650386	-0.802475	DOWN	Mogs
Gm15545	-0.855841	3.28531	-4.95194	0.00184503	0.0684299	-0.803693	DOWN	Gm15545
Abcc8	0.971023	3.77032	4.97651	0.00179592	0.0680225	-0.805298	UP	Abcc8
Fam171a1	0.8815	3.2333	4.94619	0.00185673	0.0686988	-0.808538	UP	Fam171a1
Hdac8	-0.696435	3.77671	-4.97385	0.00180116	0.0681096	-0.808902	DOWN	Hdac8
Mpz	-1.46976	1.86507	-4.96977	0.00180924	0.0681648	-0.82292	DOWN	Mpz
Gm17130	-0.932107	2.59087	-4.91977	0.00191161	0.0695719	-0.826787	DOWN	Gm17130
Tsks	-0.742103	3.27996	-4.93009	0.00188996	0.0694067	-0.827188	DOWN	Tsks
Carns1	-1.13003	3.87284	-4.95896	0.00183085	0.0684299	-0.828	DOWN	Carns1
Rps15	0.657329	5.72166	5.13101	0.00151858	0.0648795	-0.828419	UP	Rps15
Ephb2	0.986481	3.4056	4.92821	0.00189387	0.0694067	-0.834982	UP	Ephb2
Opn1sw	1.87805	0.214527	5.52192	0.00100764	0.0563625	-0.8378	UP	Opn1sw
Cdh26	-2.01498	0.342554	-5.48463	0.00104696	0.0569537	-0.841524	DOWN	Cdh26
Gusb	1.11546	2.35228	4.90797	0.00193668	0.0700647	-0.844124	UP	Gusb
Cage1	-0.772165	3.96	-4.95225	0.0018444	0.0684299	-0.84582	DOWN	Cage1
Tmem240	1.44662	1.40846	5.00298	0.00174464	0.0679351	-0.846904	UP	Tmem240
1700052K11Rik	-0.666533	3.80557	-4.93974	0.00186996	0.0690234	-0.848492	DOWN	1700052K11Rik
Sgk1	1.06417	3.06344	4.89433	0.00196615	0.0707045	-0.857112	UP	Sgk1
Rnf31	0.590126	4.55757	4.98981	0.00176995	0.0679351	-0.862892	UP	Rnf31
Cetn3	-0.59781	5.0173	-5.02926	0.00169533	0.0674286	-0.864557	DOWN	Cetn3
Pcdhgb2	-1.58238	0.744845	-5.16539	0.00146359	0.0638679	-0.877948	DOWN	Pcdhgb2
Cdhr5	1.68033	0.503616	5.25493	0.00133054	0.0621696	-0.881197	UP	Cdhr5
Rnd2	0.620967	4.47659	4.96568	0.00181737	0.0682664	-0.881527	UP	Rnd2
Csnk1e	0.898156	3.45145	4.88718	0.00198178	0.0710318	-0.882235	UP	Csnk1e
Klhl21	0.673391	3.84861	4.91299	0.00192597	0.0698406	-0.882689	UP	Klhl21
Gli3	0.646655	4.85839	4.99931	0.00175165	0.0679351	-0.882926	UP	Gli3
Ppp3ca	0.58857	4.6183	4.97243	0.00180396	0.068132	-0.888582	UP	Ppp3ca
Gpc1	1.07288	2.62606	4.85661	0.00205024	0.071396	-0.890958	UP	Gpc1
Hdac10	-1.03774	3.77541	-4.89344	0.00196808	0.0707045	-0.893604	DOWN	Hdac10
Fcgbp	-1.34342	1.99034	-4.87057	0.00201867	0.0710859	-0.904071	DOWN	Fcgbp
Gm22887	-1.69937	1.05324	-5.03629	0.00168241	0.0672356	-0.905678	DOWN	Gm22887
Gm37357	1.48027	1.11441	4.99645	0.00175714	0.0679351	-0.906353	UP	Gm37357
Prg4	0.89512	2.88633	4.84355	0.0020803	0.0714181	-0.906747	UP	Prg4
Ptprk	1.04568	2.30512	4.84422	0.00207873	0.0714181	-0.909234	UP	Ptprk
Slain1	0.777639	3.26525	4.85283	0.00205888	0.071396	-0.910064	UP	Slain1
Frem3	1.75225	0.657809	5.15367	0.00148209	0.0643876	-0.910573	UP	Frem3
Tmprss5	1.77175	0.566578	5.18353	0.00143549	0.0638604	-0.916971	UP	Tmprss5
Gm41556	1.78322	0.51119	5.20764	0.00139905	0.0629918	-0.919095	UP	Gm41556
Ezr	0.684482	3.88207	4.88164	0.001994	0.0710859	-0.920019	UP	Ezr
Sema6a	-1.22762	1.20927	-4.95669	0.00183541	0.0684299	-0.921108	DOWN	Sema6a
Fam92b	1.30128	1.40074	4.91596	0.00191966	0.0696935	-0.922012	UP	Fam92b
Hist1h4n	-0.810679	7.38071	-5.22831	0.00136863	0.062625	-0.922431	DOWN	Hist1h4n
Gse1	0.628446	5.16397	4.99232	0.00176509	0.0679351	-0.924065	UP	Gse1
Ebpl	0.694777	3.84311	4.87442	0.00201005	0.0710859	-0.924703	UP	Ebpl
4930405O22Rik	-0.795851	3.2517	-4.83514	0.0020999	0.0717726	-0.92747	DOWN	4930405O22Rik
Gm44007	-1.41547	1.66797	-4.87868	0.00200057	0.0710859	-0.927858	DOWN	Gm44007
4930579C12Rik	-2.03764	1.2933	-4.96399	0.00182076	0.0682664	-0.931458	DOWN	4930579C12Rik
4932431P20Rik	-0.671535	3.75649	-4.85478	0.00205442	0.071396	-0.938214	DOWN	4932431P20Rik
Gm14780	-0.871148	4.60461	-4.92057	0.00190992	0.0695719	-0.940559	DOWN	Gm14780
Tkfc	-0.680091	5.47228	-5.00468	0.0017414	0.0679351	-0.942124	DOWN	Tkfc
B230303O12Rik	-1.21225	2.02349	-4.82513	0.0021235	0.0722599	-0.944261	DOWN	B230303O12Rik
Gm36278	-1.42726	1.01255	-4.98338	0.00178244	0.0679562	-0.945512	DOWN	Gm36278
Gm45178	-2.02834	-0.0414409	-5.63056	0.000902241	0.0540479	-0.946536	DOWN	Gm45178
Slc17a7	0.731699	3.88523	4.85725	0.00204879	0.071396	-0.947042	UP	Slc17a7
Gm10125	-0.727088	4.0026	-4.86156	0.00203897	0.0713456	-0.950368	DOWN	Gm10125
Gm19366	1.52708	1.12364	4.94059	0.00186822	0.0690234	-0.953107	UP	Gm19366
Fgf18	1.75511	0.353008	5.23397	0.00136043	0.062625	-0.956359	UP	Fgf18
Gm12713	-1.07184	1.64596	-4.84403	0.00207917	0.0714181	-0.956372	DOWN	Gm12713
Gm43077	-0.68823	3.5992	-4.82643	0.00212041	0.0722599	-0.957891	DOWN	Gm43077
Gm49016	-1.80948	0.810545	-5.0519	0.0016541	0.066565	-0.96121	DOWN	Gm49016
Gpnmb	-0.766347	3.02024	-4.7931	0.00220103	0.0737619	-0.963618	DOWN	Gpnmb
Rell1	1.22573	1.60344	4.8376	0.00209413	0.071734	-0.966145	UP	Rell1
Elavl4	-1.02482	1.88738	-4.80235	0.00217833	0.0733988	-0.973797	DOWN	Elavl4
Tyro3	0.609572	5.00184	4.93233	0.0018853	0.0694067	-0.974868	UP	Tyro3
Abcc4	0.899637	4.09695	4.84767	0.00207074	0.0714181	-0.975084	UP	Abcc4
Gm6039	-0.923693	2.19098	-4.77664	0.0022421	0.0744767	-0.981591	DOWN	Gm6039
Fgfr4	1.26596	1.26168	4.86978	0.00202044	0.0710859	-0.983109	UP	Fgfr4
Gm45464	-0.741328	3.41613	-4.78746	0.00221502	0.0739718	-0.988492	DOWN	Gm45464
Pcdhga4	-1.73902	0.417251	-5.17013	0.00145619	0.0638604	-0.992725	DOWN	Pcdhga4
Map4k1	-0.622729	4.72745	-4.88578	0.00198486	0.07104	-0.996208	DOWN	Map4k1
Cib2	1.22692	1.21235	4.86278	0.00203621	0.0713456	-0.996504	UP	Cib2
2310043M15Rik	-0.957715	2.09761	-4.76566	0.00226997	0.0748299	-0.996753	DOWN	2310043M15Rik
Krcc1	-0.651428	5.95748	-4.99927	0.00175172	0.0679351	-1.00533	DOWN	Krcc1
Engase	1.1787	1.3978	4.81849	0.00213931	0.072638	-1.00772	UP	Engase
Zfp13	-0.667561	3.58822	-4.77708	0.00224101	0.0744767	-1.01185	DOWN	Zfp13
Gm9530	-1.08585	2.38402	-4.7391	0.00233901	0.075893	-1.01491	DOWN	Gm9530
Gm10638	-1.03417	2.00234	-4.75265	0.0023035	0.0754421	-1.01517	DOWN	Gm10638
Fbxo24	-0.930599	2.89289	-4.73043	0.00236202	0.0759748	-1.02642	DOWN	Fbxo24
Gpr161	0.928254	2.78438	4.72784	0.00236895	0.0759748	-1.02726	UP	Gpr161
Gm49284	-0.710772	3.46049	-4.75213	0.00230484	0.0754421	-1.0304	DOWN	Gm49284
Gm9105	-0.916794	2.48037	-4.71653	0.0023995	0.0763519	-1.03681	DOWN	Gm9105
Slc24a4	1.20827	1.5206	4.77111	0.0022561	0.0746508	-1.03692	UP	Slc24a4
Tob2	0.674895	5.01092	4.87581	0.00200694	0.0710859	-1.04032	UP	Tob2
Adam22	-0.747221	3.45953	-4.73602	0.00234715	0.0759748	-1.04795	DOWN	Adam22
Map3k19	1.2944	1.26346	4.79446	0.00219767	0.0737293	-1.05125	UP	Map3k19
Gabbr1	0.618041	4.30488	4.79922	0.00218598	0.0734966	-1.0527	UP	Gabbr1
Lhx6	1.00526	1.82362	4.72127	0.00238662	0.0761848	-1.05528	UP	Lhx6
Dusp22	-0.711774	3.3409	-4.72142	0.00238624	0.0761848	-1.05681	DOWN	Dusp22
Vangl2	0.769141	3.25998	4.71722	0.0023976	0.0763519	-1.0576	UP	Vangl2
Gm5592	-0.679147	3.69383	-4.74117	0.00233353	0.0758201	-1.05985	DOWN	Gm5592
St6galnac4	1.6314	0.706359	4.92717	0.00189605	0.0694067	-1.06286	UP	St6galnac4
Gm16845	-0.772613	2.87124	-4.69501	0.00245879	0.0770669	-1.06436	DOWN	Gm16845
Gm17103	-0.909848	2.68052	-4.691	0.00247002	0.0770669	-1.06438	DOWN	Gm17103
Bcl7c	0.764084	3.58877	4.72814	0.00236814	0.0759748	-1.06724	UP	Bcl7c
Gm7061	-0.668207	3.60556	-4.72737	0.00237022	0.0759748	-1.06851	DOWN	Gm7061
Retnlg	-1.0972	1.74308	-4.71635	0.00239996	0.0763519	-1.06929	DOWN	Retnlg
Arhgef3	-0.598203	5.28927	-4.8769	0.00200453	0.0710859	-1.06944	DOWN	Arhgef3
Gm5373	-0.965248	1.95534	-4.69939	0.00244659	0.0770669	-1.07012	DOWN	Gm5373
Mlph	-1.789	0.17695	-5.19933	0.00141149	0.0632871	-1.07042	DOWN	Mlph
Med12l	0.642924	4.20477	4.77455	0.00224737	0.0745076	-1.07056	UP	Med12l
Tafa5	1.90643	0.184141	5.17959	0.00144153	0.0638604	-1.07071	UP	Tafa5
Fcnaos	-0.855916	2.63704	-4.68084	0.0024987	0.0772146	-1.07472	DOWN	Fcnaos
Olfr461	-0.772184	3.17518	-4.69205	0.00246706	0.0770669	-1.07965	DOWN	Olfr461
Gm36864	-0.653982	4.29036	-4.77094	0.00225651	0.0746508	-1.08121	DOWN	Gm36864
2410022M11Rik	-1.00713	2.20354	-4.67403	0.00251818	0.0774277	-1.08568	DOWN	2410022M11Rik
Serpinc1	1.45331	1.95056	4.686	0.00248411	0.0771469	-1.08607	UP	Serpinc1
Gm20742	-1.31982	1.23785	-4.76502	0.00227161	0.0748299	-1.08735	DOWN	Gm20742
Il1b	-0.858122	2.73692	-4.66845	0.00253423	0.0777668	-1.08945	DOWN	Il1b
Pard6b	0.614372	4.21761	4.7517	0.00230597	0.0754421	-1.09819	UP	Pard6b
Ahcy	0.737561	4.05708	4.73449	0.00235122	0.0759748	-1.10094	UP	Ahcy
Gm12583	-0.940563	2.47709	-4.654	0.00257634	0.078078	-1.10228	DOWN	Gm12583
Rasa4	0.8622	2.44492	4.6512	0.00258459	0.0780998	-1.10523	UP	Rasa4
Gpx3	0.999114	1.94212	4.65889	0.00256201	0.078077	-1.11016	UP	Gpx3
Ypel3	0.746447	3.05986	4.65729	0.00256668	0.078078	-1.11331	UP	Ypel3
Pdgfa	1.15881	1.97655	4.65371	0.00257719	0.078078	-1.11449	UP	Pdgfa
Fam184a	-0.841585	2.48049	-4.63774	0.00262469	0.0781393	-1.11943	DOWN	Fam184a
Gm8586	1.54291	0.601161	4.88102	0.00199537	0.0710859	-1.12202	UP	Gm8586
Them6	1.47905	1.34476	4.70698	0.0024256	0.076795	-1.12303	UP	Them6
Gm34517	-0.596692	4.26898	-4.72922	0.00236526	0.0759748	-1.12749	DOWN	Gm34517
Myo5b	1.05886	2.53766	4.62967	0.00264903	0.078637	-1.1282	UP	Myo5b
4732440D04Rik	-0.833152	2.59443	-4.62021	0.00267792	0.0787843	-1.13883	DOWN	4732440D04Rik
Dusp9	0.693743	3.82595	4.68258	0.00249377	0.0772145	-1.1389	UP	Dusp9
Coq4	-0.709184	3.67538	-4.66039	0.00255762	0.0780733	-1.14917	DOWN	Coq4
Gas5	0.642618	4.13684	4.69689	0.00245353	0.0770669	-1.15277	UP	Gas5
2310022B05Rik	0.69733	3.49668	4.64134	0.0026139	0.0781359	-1.15817	UP	2310022B05Rik
Irf7	0.928687	2.42804	4.60006	0.00274059	0.0787843	-1.15924	UP	Irf7
Ankrd9	1.0812	1.94288	4.61023	0.00270877	0.0787843	-1.15958	UP	Ankrd9
Pag1	0.794778	4.41329	4.7148	0.0024042	0.0763519	-1.15979	UP	Pag1
Gm37216	-0.79093	2.75618	-4.60276	0.0027321	0.0787843	-1.16083	DOWN	Gm37216
Gm14023	-0.723634	3.52385	-4.63862	0.00262204	0.0781359	-1.16171	DOWN	Gm14023
Pcdhga3	-1.01693	1.76088	-4.61417	0.00269653	0.0787843	-1.16714	DOWN	Pcdhga3
Mir871	1.24122	0.971536	4.71273	0.00240985	0.0764528	-1.17019	UP	Mir871
4933404O12Rik	-0.687452	4.54026	-4.71517	0.00240318	0.0763519	-1.17188	DOWN	4933404O12Rik
A230009B12Rik	-0.734904	3.26042	-4.61213	0.00270285	0.0787843	-1.17325	DOWN	A230009B12Rik
Gm15446	0.994733	1.93981	4.59541	0.00275531	0.0790142	-1.17441	UP	Gm15446
Gm17022	-0.955403	2.60173	-4.58593	0.00278552	0.0793818	-1.17545	DOWN	Gm17022
Trmt61b	0.622494	5.89909	4.84763	0.00207084	0.0714181	-1.17729	UP	Trmt61b
Gm31532	-1.32219	0.895184	-4.72201	0.00238465	0.0761848	-1.18613	DOWN	Gm31532
Cntnap1	0.924376	2.95462	4.58546	0.00278704	0.0793818	-1.18701	UP	Cntnap1
Sftpb	1.41804	2.27167	4.57493	0.00282107	0.0796796	-1.18733	UP	Sftpb
Gm16179	-1.28342	1.22003	-4.65446	0.002575	0.078078	-1.18929	DOWN	Gm16179
Trim62	0.905085	2.12899	4.57412	0.00282371	0.0796796	-1.18963	UP	Trim62
Crisp2	-2.12912	-0.0416473	-5.23095	0.0013648	0.062625	-1.19009	DOWN	Crisp2
Sh2d5	0.745339	3.18123	4.59321	0.00276226	0.07904	-1.19073	UP	Sh2d5
Gm5419	1.71878	0.776305	4.75525	0.00229674	0.0754382	-1.19145	UP	Gm5419
Gm13862	-1.10128	1.41353	-4.61768	0.00268568	0.0787843	-1.19558	DOWN	Gm13862
Gm13231	-0.677591	3.44968	-4.59796	0.00274722	0.0789017	-1.20239	DOWN	Gm13231
Ephx2	1.63713	0.248044	4.92268	0.00190546	0.0695719	-1.20395	UP	Ephx2
Gm42470	-1.02329	1.89126	-4.56932	0.00283938	0.0796796	-1.20448	DOWN	Gm42470
Patz1	0.713098	4.69285	4.69855	0.00244893	0.0770669	-1.21051	UP	Patz1
Nt5dc2	0.807957	3.66419	4.605	0.00272509	0.0787843	-1.21236	UP	Nt5dc2
Rimbp2	-0.960626	3.27402	-4.57589	0.00281794	0.0796796	-1.21307	DOWN	Rimbp2
Tarsl2	0.635043	4.09931	4.64138	0.00261378	0.0781359	-1.21308	UP	Tarsl2
Tbc1d10c	-0.959482	3.37069	-4.58157	0.00279955	0.0795319	-1.21315	DOWN	Tbc1d10c
Gm21885	0.872839	2.57841	4.54946	0.0029053	0.0803818	-1.21491	UP	Gm21885
1700007L15Rik	-0.626263	4.219	-4.64887	0.0025915	0.0781359	-1.21492	DOWN	1700007L15Rik
Gm47643	-0.80799	3.02786	-4.56059	0.00286813	0.0799974	-1.21737	DOWN	Gm47643
Trim43a	1.26682	0.872906	4.67929	0.00250313	0.0772146	-1.21813	UP	Trim43a
4930433I11Rik	-1.1049	2.24267	-4.54398	0.00292379	0.0804834	-1.2199	DOWN	4930433I11Rik
Plagl1	0.864316	2.5268	4.53733	0.0029464	0.0805211	-1.22718	UP	Plagl1
Gm42577	1.49184	0.669192	4.72458	0.00237771	0.0761359	-1.22988	UP	Gm42577
Gm17494	-0.681886	3.45236	-4.56869	0.00284144	0.0796796	-1.23576	DOWN	Gm17494
Psen2	0.809428	2.96973	4.53737	0.00294626	0.0805211	-1.2414	UP	Psen2
Gm47370	-0.600638	3.93768	-4.60053	0.0027391	0.0787843	-1.24253	DOWN	Gm47370
Gm44049	-0.927375	2.83366	-4.525	0.00298882	0.0806487	-1.24784	DOWN	Gm44049
Gm38375	-1.41765	2.60658	-4.5171	0.00301637	0.0811034	-1.24872	DOWN	Gm38375
Vmn2r1	-1.50081	0.964974	-4.63936	0.00261983	0.0781359	-1.25178	DOWN	Vmn2r1
Aatk	1.53282	1.54941	4.54753	0.0029118	0.0804177	-1.25288	UP	Aatk
Slc27a3	0.763016	3.00925	4.52869	0.00297607	0.0805211	-1.25324	UP	Slc27a3
Rhbdf2	0.746601	4.67754	4.65979	0.00255937	0.0780733	-1.25402	UP	Rhbdf2
Nuak2	0.976875	1.91715	4.51527	0.00302278	0.0811637	-1.25711	UP	Nuak2
9330198I05Rik	-1.18902	1.61051	-4.53408	0.0029575	0.0805211	-1.25937	DOWN	9330198I05Rik
Gm10571	1.18892	1.91324	4.51145	0.00303626	0.0812435	-1.26212	UP	Gm10571
Nkd2	1.30889	2.1908	4.50418	0.00306203	0.0814399	-1.26245	UP	Nkd2
E430021H15Rik	-0.852697	3.139	-4.52397	0.00299242	0.0806487	-1.26405	DOWN	E430021H15Rik
Gm2093	-0.593119	4.11596	-4.59435	0.00275865	0.0790142	-1.26792	DOWN	Gm2093
Dlgap4	0.611024	5.80649	4.7603	0.00228372	0.0751491	-1.26961	UP	Dlgap4
1700029P11Rik	-0.85698	2.27389	-4.49584	0.00309192	0.0816904	-1.2702	DOWN	1700029P11Rik
Mc1r	1.32022	0.897012	4.61449	0.00269556	0.0787843	-1.27211	UP	Mc1r
Gm42544	1.05742	1.73088	4.50757	0.00304995	0.0813532	-1.27428	UP	Gm42544
D16Ertd472e	0.760711	3.34328	4.52737	0.00298063	0.0805211	-1.27557	UP	D16Ertd472e
Acan	0.92919	2.34179	4.48449	0.00313308	0.0821987	-1.28229	UP	Acan
Gm21708	-1.65848	1.20704	-4.56795	0.00284386	0.0796796	-1.28253	DOWN	Gm21708
Gm43817	-1.09715	2.06945	-4.48634	0.00312632	0.0821864	-1.28361	DOWN	Gm43817
Gm40879	-1.34717	1.32666	-4.53962	0.0029386	0.0805211	-1.28417	DOWN	Gm40879
Fbn2	0.616967	6.09531	4.77734	0.00224033	0.0744767	-1.2851	UP	Fbn2
Nostrin	1.35016	0.789316	4.62191	0.0026727	0.0787843	-1.28675	UP	Nostrin
Gm6866	-1.13477	2.2338	-4.47775	0.00315784	0.0825682	-1.28995	DOWN	Gm6866
Gm45025	-0.685588	4.06267	-4.56989	0.00283751	0.0796796	-1.28998	DOWN	Gm45025
Gm9911	1.29279	1.5932	4.50137	0.00307205	0.0814963	-1.29142	UP	Gm9911
Ifrd2	0.672786	3.9174	4.55709	0.00287978	0.0801056	-1.29221	UP	Ifrd2
Gm42576	-0.658375	3.96408	-4.55892	0.00287368	0.0800799	-1.29286	DOWN	Gm42576
Ctsh	1.76871	-0.0366666	4.95654	0.00183571	0.0684299	-1.29482	UP	Ctsh
Nedd4l	0.926818	3.26934	4.5017	0.00307087	0.0814963	-1.29855	UP	Nedd4l
Tbc1d8	0.600881	4.52781	4.60617	0.00272143	0.0787843	-1.30134	UP	Tbc1d8
Gm12081	-2.11255	0.136881	-4.92954	0.00189111	0.0694067	-1.30321	DOWN	Gm12081
Vhl	0.626922	5.55718	4.70544	0.00242984	0.0768506	-1.30459	UP	Vhl
Gpr153	1.15155	1.87994	4.47073	0.00318382	0.0828537	-1.30526	UP	Gpr153
4930589O11Rik	-1.40792	0.835304	-4.60212	0.00273411	0.0787843	-1.30526	DOWN	4930589O11Rik
Zfp651	1.13929	3.76904	4.5282	0.00297774	0.0805211	-1.307	UP	Zfp651
Tslp	-0.997218	1.71989	-4.47127	0.00318182	0.0828537	-1.31279	DOWN	Tslp
Acot11	1.02255	1.6173	4.47383	0.0031723	0.0828537	-1.31494	UP	Acot11
Gm15560	-1.26018	0.831498	-4.5835	0.00279332	0.0794876	-1.31657	DOWN	Gm15560
Rpl39l	-0.66406	4.16904	-4.55526	0.00288587	0.0801061	-1.3186	DOWN	Rpl39l
Sfxn2	0.92891	2.71549	4.45688	0.0032358	0.0833811	-1.31968	UP	Sfxn2
Gm28229	0.694156	3.49493	4.49822	0.00308336	0.0816561	-1.32131	UP	Gm28229
Gm5176	1.57788	0.538413	4.65276	0.00257999	0.0780863	-1.32491	UP	Gm5176
Syne2	0.762535	7.04446	4.84736	0.00207146	0.0714181	-1.32534	UP	Syne2
Dnase1l1	-1.03048	2.13917	-4.44322	0.00328802	0.0834868	-1.32748	DOWN	Dnase1l1
Rfesd	-0.63648	4.00515	-4.53303	0.00296112	0.0805211	-1.32763	DOWN	Rfesd
Asap2	0.650633	3.71732	4.50711	0.0030516	0.0813532	-1.33115	UP	Asap2
Eif2s3x-ps1	-1.31107	0.903125	-4.55322	0.00289268	0.0801761	-1.33216	DOWN	Eif2s3x-ps1
Cdk5r1	0.615845	3.76966	4.50583	0.00305614	0.0813532	-1.33784	UP	Cdk5r1
Pstpip1	0.837154	2.78197	4.43996	0.00330061	0.0834868	-1.34141	UP	Pstpip1
Gm14453	0.904911	2.41594	4.42821	0.00334648	0.0836538	-1.34385	UP	Gm14453
Lcmt2	-0.828139	2.88851	-4.43734	0.00331078	0.0834868	-1.3482	DOWN	Lcmt2
Gm49960	-0.708133	3.15891	-4.45124	0.00325727	0.0834868	-1.34852	DOWN	Gm49960
Hsd17b1	1.40535	0.619949	4.5884	0.00277763	0.0792597	-1.35184	UP	Hsd17b1
Asns	0.792411	2.902	4.43497	0.00331999	0.0834868	-1.35271	UP	Asns
Cd302	1.25795	1.47441	4.44845	0.00326794	0.0834868	-1.35318	UP	Cd302
Nfkb2	0.790927	2.53905	4.42132	0.00337366	0.0840467	-1.35403	UP	Nfkb2
Mroh8	-0.611584	4.71788	-4.57779	0.00281178	0.0796466	-1.35485	DOWN	Mroh8
Crybg3	0.839764	5.57279	4.66279	0.00255064	0.0780605	-1.35604	UP	Crybg3
Txndc12	-0.751707	2.78132	-4.41996	0.00337906	0.0840467	-1.36319	DOWN	Txndc12
Klhdc8b	-0.68215	4.81024	-4.57881	0.00280847	0.0796256	-1.36369	DOWN	Klhdc8b
Gm9244	-1.12748	1.26856	-4.45862	0.00322925	0.0833568	-1.36406	DOWN	Gm9244
Ehbp1l1	0.924241	2.44945	4.41013	0.00341837	0.0844724	-1.3641	UP	Ehbp1l1
Pdzrn3	0.739908	3.03999	4.43116	0.00333489	0.0835261	-1.36491	UP	Pdzrn3
Galnt12	0.650641	3.81607	4.48608	0.00312729	0.0821864	-1.36528	UP	Galnt12
Klf16	0.665258	3.28048	4.44479	0.00328196	0.0834868	-1.36592	UP	Klf16
Pfn4	-0.586371	4.01956	-4.50145	0.00307177	0.0814963	-1.36673	DOWN	Pfn4
Gabrq	0.971817	2.32169	4.39837	0.00346611	0.0846201	-1.37513	UP	Gabrq
Gm2238	-0.750127	3.55533	-4.45278	0.00325138	0.0834621	-1.37689	DOWN	Gm2238
3110067C02Rik	-1.39707	1.18232	-4.46046	0.0032223	0.0832683	-1.37789	DOWN	3110067C02Rik
Ppp1r3f	-0.895918	3.7654	-4.4669	0.00319812	0.0829584	-1.37809	DOWN	Ppp1r3f
Gm26696	-0.992876	3.48824	-4.44404	0.00328487	0.0834868	-1.37876	DOWN	Gm26696
Abcd1	-0.630465	6.60754	-4.75107	0.0023076	0.0754421	-1.38125	DOWN	Abcd1
Nuak1	1.20292	1.26866	4.43764	0.00330961	0.0834868	-1.38211	UP	Nuak1
Gm33866	-0.892157	3.15408	-4.42042	0.00337724	0.0840467	-1.38219	DOWN	Gm33866
Slc2a12	1.06784	1.52838	4.41034	0.00341753	0.0844724	-1.38506	UP	Slc2a12
Pou2af1	-1.39617	1.2316	-4.43036	0.00333801	0.0835368	-1.4004	DOWN	Pou2af1
Ttc39a	0.653364	3.39107	4.42051	0.00337688	0.0840467	-1.40271	UP	Ttc39a
Radx	0.687508	3.79937	4.4485	0.00326773	0.0834868	-1.40742	UP	Radx
8430406P12Rik	-0.705177	3.25628	-4.40553	0.00343697	0.0845091	-1.40776	DOWN	8430406P12Rik
Glra4	-0.953844	2.69654	-4.37181	0.00357657	0.0861609	-1.4128	DOWN	Glra4
Kcnj2	1.49648	0.192617	4.65459	0.00257461	0.078078	-1.41284	UP	Kcnj2
Gm37876	-1.17262	1.80379	-4.3691	0.00358805	0.086169	-1.4148	DOWN	Gm37876
Trib3	-1.47539	0.841013	-4.47844	0.00315528	0.0825682	-1.41503	DOWN	Trib3
Cdt1	0.687073	3.79646	4.44072	0.00329768	0.0834868	-1.41634	UP	Cdt1
Gm10570	1.698	-0.102605	4.80555	0.00217054	0.073216	-1.41739	UP	Gm10570
Gm45172	-1.11267	2.06653	-4.35598	0.00364424	0.0867772	-1.42142	DOWN	Gm45172
Gm43684	1.38889	0.895105	4.45058	0.00325978	0.0834868	-1.42273	UP	Gm43684
Cul7	0.707405	5.43895	4.5943	0.0027588	0.0790142	-1.42328	UP	Cul7
Dbpht2	-2.99994	0.848415	-4.57555	0.00281904	0.0796796	-1.42841	DOWN	Dbpht2
Bdnf	-1.72211	0.239444	-4.6509	0.00258548	0.0780998	-1.43112	DOWN	Bdnf
Gm15904	1.56062	0.123237	4.66225	0.0025522	0.0780605	-1.43228	UP	Gm15904
Sema6b	1.16477	2.25725	4.34415	0.00369576	0.0872183	-1.43347	UP	Sema6b
Cbarp	0.656523	3.62131	4.41122	0.00341401	0.0844724	-1.43406	UP	Cbarp
Dok3	0.799746	2.39346	4.34115	0.00370894	0.0872562	-1.43909	UP	Dok3
Gch1	0.912658	2.70838	4.34584	0.00368837	0.0872183	-1.44357	UP	Gch1
Gm44839	-1.20777	1.10517	-4.39513	0.00347935	0.084623	-1.44551	DOWN	Gm44839
Espnl	-0.599187	4.97138	-4.52756	0.00297996	0.0805211	-1.44566	DOWN	Espnl
BC049762	-0.740492	3.44569	-4.38519	0.00352044	0.0853403	-1.44624	DOWN	BC049762
Gm10209	-1.02737	2.26215	-4.33007	0.00375814	0.0877333	-1.44879	DOWN	Gm10209
Snai1	1.37525	1.01351	4.40186	0.00345188	0.0846201	-1.45001	UP	Snai1
Gm16168	-0.893641	3.13598	-4.35869	0.00363256	0.0867271	-1.45181	DOWN	Gm16168
Muc1	-0.868843	2.13185	-4.32616	0.00377565	0.0879596	-1.45274	DOWN	Muc1
Gm2108	-1.12472	2.35536	-4.32387	0.00378595	0.0879596	-1.45645	DOWN	Gm2108
Trat1	-0.891917	1.98561	-4.32185	0.00379508	0.0880641	-1.45861	DOWN	Trat1
Gm27026	-0.92793	2.15375	-4.31815	0.00381183	0.0881976	-1.4614	DOWN	Gm27026
St6galnac2	1.05332	1.70304	4.3237	0.0037867	0.0879596	-1.46418	UP	St6galnac2
Gm46378	1.75238	0.172348	4.61544	0.0026926	0.0787843	-1.46597	UP	Gm46378
Gm16576	0.724286	3.85822	4.40311	0.00344679	0.0846201	-1.46691	UP	Gm16576
Sdc1	1.00736	3.34967	4.35832	0.00363417	0.0867271	-1.46932	UP	Sdc1
4931422A03Rik	-0.80242	2.94146	-4.33285	0.00374571	0.0875787	-1.46967	DOWN	4931422A03Rik
Gm22748	0.922623	1.90251	4.30836	0.00385655	0.0886922	-1.47403	UP	Gm22748
Gm10643	-0.778961	2.54139	-4.3107	0.00384579	0.0885764	-1.47641	DOWN	Gm10643
Depdc7	0.837022	2.38503	4.30507	0.00387173	0.0888043	-1.47879	UP	Depdc7
Cc2d2a	1.05662	2.09811	4.29895	0.00390011	0.0890615	-1.48227	UP	Cc2d2a
2410004P03Rik	1.67324	1.4389	4.3257	0.00377772	0.0879596	-1.48437	UP	2410004P03Rik
Slc9a3	1.05843	2.40493	4.29736	0.00390752	0.0890615	-1.48733	UP	Slc9a3
Iffo2	0.921457	3.39602	4.34443	0.00369454	0.0872183	-1.49013	UP	Iffo2
Gm49328	1.55672	0.626217	4.43431	0.00332258	0.0834868	-1.4909	UP	Gm49328
Spdye4b	-1.29265	2.09651	-4.28833	0.00394991	0.0895739	-1.49405	DOWN	Spdye4b
Duox2	0.916154	2.87574	4.30863	0.00385533	0.0886922	-1.49417	UP	Duox2
Enthd1	-0.626712	4.10897	-4.40158	0.003453	0.0846201	-1.49473	DOWN	Enthd1
Lhx3	1.54446	0.592224	4.43698	0.00331218	0.0834868	-1.49497	UP	Lhx3
Med9os	-0.854007	2.15029	-4.28611	0.00396043	0.0896809	-1.49628	DOWN	Med9os
Ccng1	0.629032	4.30167	4.4197	0.00338013	0.0840467	-1.49736	UP	Ccng1
Gm2128	-1.00083	2.93538	-4.30537	0.00387035	0.0888043	-1.49947	DOWN	Gm2128
Clec18a	-1.24957	0.733126	-4.39599	0.00347582	0.084623	-1.50082	DOWN	Clec18a
Gm4451	-0.686047	3.62154	-4.35158	0.00366331	0.0870304	-1.50236	DOWN	Gm4451
P2ry14	1.04781	2.14018	4.27934	0.00399263	0.0901459	-1.50364	UP	P2ry14
Kdm1b	0.629055	5.33277	4.51666	0.00301791	0.0811034	-1.50505	UP	Kdm1b
C2	-0.590213	3.86264	-4.36927	0.00358734	0.086169	-1.50676	DOWN	C2
Gm18362	-1.54737	1.10548	-4.33929	0.00371714	0.0872562	-1.50687	DOWN	Gm18362
Hm629797	-1.08713	1.36233	-4.30145	0.00388849	0.0890294	-1.50934	DOWN	Hm629797
Gm42816	-0.745132	3.97313	-4.37382	0.00356808	0.0860905	-1.51158	DOWN	Gm42816
Evi2a	-0.717766	2.9336	-4.2962	0.00391292	0.0890615	-1.51175	DOWN	Evi2a
Sphk1	1.18622	1.89038	4.27208	0.00402749	0.0903149	-1.51356	UP	Sphk1
Ppp1r13l	0.88186	2.07624	4.26634	0.00405529	0.0904336	-1.51773	UP	Ppp1r13l
Epb41l4b	0.670279	4.85122	4.45574	0.00324014	0.0833811	-1.51958	UP	Epb41l4b
Dqx1	-0.68987	3.37238	-4.31743	0.00381509	0.0881976	-1.51968	DOWN	Dqx1
Gm35019	-0.75894	2.66279	-4.27449	0.0040159	0.090218	-1.52205	DOWN	Gm35019
Il1a	-0.772452	3.05595	-4.29339	0.0039261	0.0892301	-1.52265	DOWN	Il1a
Gm42997	-1.12374	1.26405	-4.29507	0.00391821	0.0891162	-1.52441	DOWN	Gm42997
Hspa2	-0.788569	7.0306	-4.67819	0.00250627	0.0772152	-1.52615	DOWN	Hspa2
Gm10874	-0.833835	2.48906	-4.26404	0.00406649	0.0904336	-1.52686	DOWN	Gm10874
Prss37	-1.00013	2.27055	-4.25457	0.00411295	0.0905602	-1.53183	DOWN	Prss37
Fam78b	1.30708	0.907277	4.32005	0.00380322	0.0881207	-1.54012	UP	Fam78b
Gm16073	-0.914883	1.73654	-4.25056	0.00413283	0.090793	-1.54018	DOWN	Gm16073
4930426I24Rik	-0.823606	2.29257	-4.247	0.00415056	0.0909611	-1.54096	DOWN	4930426I24Rik
A230072E10Rik	-0.838358	2.7946	-4.26253	0.00407386	0.0904336	-1.54179	DOWN	A230072E10Rik
Gm6284	-1.83797	0.204255	-4.52907	0.00297476	0.0805211	-1.54341	DOWN	Gm6284
Lrrc75aos2	1.50354	0.802034	4.33644	0.00372975	0.0873789	-1.54451	UP	Lrrc75aos2
Slc7a8	0.78388	2.75884	4.2588	0.00409216	0.0904336	-1.54547	UP	Slc7a8
Gm18622	-1.07386	2.21742	-4.24121	0.00417955	0.091172	-1.54581	DOWN	Gm18622
Spata4	-1.52568	0.162461	-4.51164	0.00303558	0.0812435	-1.5486	DOWN	Spata4
6820408C15Rik	-0.70764	2.95961	-4.26155	0.00407868	0.0904336	-1.55351	DOWN	6820408C15Rik
Slc2a13	0.84396	2.24229	4.23359	0.00421805	0.091626	-1.55531	UP	Slc2a13
Gm47961	-0.950439	1.78933	-4.23251	0.00422354	0.091626	-1.55799	DOWN	Gm47961
Gm13874	-1.18001	0.848194	-4.31079	0.00384538	0.0885764	-1.55894	DOWN	Gm13874
Gm49579	-1.00385	1.60075	-4.2324	0.00422406	0.091626	-1.56483	DOWN	Gm49579
Rps2-ps10	0.890804	2.41401	4.22778	0.00424763	0.0920081	-1.56584	UP	Rps2-ps10
Efcab9	0.863484	2.75642	4.23824	0.0041945	0.0914336	-1.56858	UP	Efcab9
Gm8493	-0.813204	2.34362	-4.22313	0.00427151	0.0920868	-1.56871	DOWN	Gm8493
Lcp1	0.889795	2.07973	4.21842	0.00429586	0.0923845	-1.57019	UP	Lcp1
Lrrc1	0.768808	4.18809	4.34663	0.00368488	0.0872183	-1.57097	UP	Lrrc1
Dtd2	-0.92055	3.11867	-4.25447	0.00411345	0.0905602	-1.57138	DOWN	Dtd2
Sult1a1	0.706982	3.32914	4.26634	0.00405529	0.0904336	-1.57765	UP	Sult1a1
Cntn2	0.926219	1.98332	4.21073	0.0043359	0.0926869	-1.57848	UP	Cntn2
Slc25a37	0.999631	1.36218	4.22691	0.00425213	0.0920411	-1.58201	UP	Slc25a37
Vegfa	1.19018	0.993138	4.26074	0.00408262	0.0904336	-1.58373	UP	Vegfa
Hmga1	0.741755	2.9711	4.23649	0.00420335	0.0914975	-1.58448	UP	Hmga1
B230217C12Rik	1.52668	0.3797	4.3801	0.00354166	0.0856533	-1.58879	UP	B230217C12Rik
A630052C17Rik	-0.608377	4.45129	-4.35665	0.00364138	0.0867758	-1.58958	DOWN	A630052C17Rik
Wwc1	0.676137	3.212	4.24566	0.00415721	0.0909611	-1.59233	UP	Wwc1
Gm11608	-1.04524	1.26813	-4.22244	0.00427508	0.0920868	-1.59586	DOWN	Gm11608
Gm44860	-0.830711	2.4776	-4.20038	0.00439047	0.0931325	-1.59841	DOWN	Gm44860
Strc	-0.9259	1.986	-4.1904	0.00444375	0.0938254	-1.60074	DOWN	Strc
Card10	0.817146	3.52221	4.26022	0.00408518	0.0904336	-1.60214	UP	Card10
Wdr46-ps	-0.959066	1.50433	-4.19999	0.0043925	0.0931325	-1.60292	DOWN	Wdr46-ps
Ckb	0.829213	2.09211	4.18834	0.00445487	0.0939959	-1.60348	UP	Ckb
Ankar	-1.11429	1.04245	-4.23577	0.00420698	0.0915121	-1.60488	DOWN	Ankar
Gm13416	1.62206	0.215804	4.41056	0.00341665	0.0844724	-1.60585	UP	Gm13416
Pcdhga6	-2.05475	-0.530083	-4.92167	0.0019076	0.0695719	-1.60976	DOWN	Pcdhga6
Deptor	0.776151	2.75559	4.20145	0.0043848	0.0931325	-1.61136	UP	Deptor
Ophn1	0.658303	3.74332	4.2717	0.00402931	0.0903149	-1.61232	UP	Ophn1
Fcna	-0.954053	2.06504	-4.17891	0.00450604	0.0943005	-1.61345	DOWN	Fcna
Gm9369	-2.5258	-0.470473	-5.00823	0.00173466	0.0679351	-1.61593	DOWN	Gm9369
Gm8010	-1.20187	0.72779	-4.26942	0.00404036	0.0903663	-1.61635	DOWN	Gm8010
Pdxp	0.816744	2.18126	4.17782	0.00451198	0.0943005	-1.61638	UP	Pdxp
Gm20939	1.39491	0.587805	4.28975	0.00394324	0.0894881	-1.6201	UP	Gm20939
Loxl4	0.741814	3.52372	4.24549	0.00415809	0.0909611	-1.62038	UP	Loxl4
Tmem266	0.932389	1.63313	4.17363	0.00453501	0.0944626	-1.62429	UP	Tmem266
Gm19569	-1.6408	0.103384	-4.44457	0.00328284	0.0834868	-1.62582	DOWN	Gm19569
Spata17	-0.669122	4.31949	-4.31295	0.00383551	0.0885374	-1.62597	DOWN	Spata17
Ctsl	0.585952	7.10107	4.60739	0.0027176	0.0787843	-1.62654	UP	Ctsl
Gm30505	1.86669	-0.352992	4.65674	0.00256829	0.078078	-1.63575	UP	Gm30505
A930005H10Rik	-0.745899	2.9588	-4.19043	0.00444364	0.0938254	-1.63607	DOWN	A930005H10Rik
Gm43666	-0.704725	3.37685	-4.21803	0.00429785	0.0923845	-1.6377	DOWN	Gm43666
Tma7	-0.723646	2.70363	-4.17387	0.00453365	0.0944626	-1.63957	DOWN	Tma7
Trpd52l3	-1.3879	2.01388	-4.15447	0.00464171	0.0954323	-1.64018	DOWN	Trpd52l3
Tent5a	1.02051	1.81566	4.15194	0.00465602	0.095504	-1.64383	UP	Tent5a
Retnla	-1.03087	1.92532	-4.1486	0.004675	0.0955764	-1.64675	DOWN	Retnla
Gm45112	-0.848532	2.7405	-4.16859	0.00456281	0.0947894	-1.64705	DOWN	Gm45112
Mpnd	1.07226	1.70788	4.14977	0.00466833	0.0955764	-1.64824	UP	Mpnd
Slc6a9	1.00904	2.65135	4.16328	0.00459233	0.0947894	-1.64876	UP	Slc6a9
Gm37274	0.901521	3.0184	4.17821	0.00450988	0.0943005	-1.65521	UP	Gm37274
Cfi	-0.79691	2.29748	-4.13697	0.00474167	0.0961765	-1.6645	DOWN	Cfi
Gm13622	-1.44064	1.68723	-4.13325	0.00476317	0.0963166	-1.66895	DOWN	Gm13622
B830017H08Rik	1.2237	1.17314	4.15677	0.00462878	0.0952611	-1.66959	UP	B830017H08Rik
D630045J12Rik	0.619512	5.43852	4.39241	0.00349057	0.084749	-1.67131	UP	D630045J12Rik
Gm36445	-0.626943	4.31029	-4.27543	0.00401135	0.090218	-1.67143	DOWN	Gm36445
Podnl1	1.22522	0.900987	4.17919	0.00450451	0.0943005	-1.67394	UP	Podnl1
Myo15b	0.741422	3.16082	4.17246	0.00454141	0.0944687	-1.67427	UP	Myo15b
Bcas3os2	-0.929527	2.05221	-4.11989	0.00484145	0.0969921	-1.67873	DOWN	Bcas3os2
Gm42697	-0.916748	2.14572	-4.11798	0.00485276	0.0970301	-1.68211	DOWN	Gm42697
Tmem143	-0.608351	3.47043	-4.18538	0.00447087	0.0940769	-1.68657	DOWN	Tmem143
Gm15320	-0.802861	2.14411	-4.11351	0.00487937	0.0973007	-1.68734	DOWN	Gm15320
Gm8468	-1.48718	0.373746	-4.27371	0.00401963	0.0902287	-1.68851	DOWN	Gm8468
Gm43810	-1.38059	0.254936	-4.29662	0.00391098	0.0890615	-1.69128	DOWN	Gm43810
6430571L13Rik	-0.850336	1.94377	-4.10757	0.00491488	0.0973965	-1.6918	DOWN	6430571L13Rik
Rasl10a	0.80039	2.30573	4.11211	0.00488772	0.0973007	-1.69358	UP	Rasl10a
Icam1	0.671503	3.97498	4.22263	0.00427411	0.0920868	-1.69774	UP	Icam1
Bcl9l	0.775358	4.39121	4.26227	0.00407515	0.0904336	-1.6986	UP	Bcl9l
0610040B10Rik	-0.734756	3.60698	-4.18552	0.00447012	0.0940769	-1.69915	DOWN	0610040B10Rik
Selenok-ps1	1.23619	0.604698	4.19513	0.00441843	0.0934182	-1.69978	UP	Selenok-ps1
Gm10038	-0.887024	2.1573	-4.09906	0.00496635	0.0976917	-1.70364	DOWN	Gm10038
Gm4219	-0.980345	2.38129	-4.10163	0.00495075	0.0976637	-1.70671	DOWN	Gm4219
C1qtnf12	0.89846	2.29071	4.09936	0.00496452	0.0976917	-1.70736	UP	C1qtnf12
6430562O15Rik	-0.593729	4.00779	-4.21439	0.00431678	0.0925341	-1.71012	DOWN	6430562O15Rik
Zcchc24	1.02568	2.678	4.11096	0.0048946	0.0973007	-1.71076	UP	Zcchc24
Gm15595	-1.24263	1.02002	-4.13133	0.00477437	0.0963166	-1.71249	DOWN	Gm15595
Lonrf3	0.593493	6.33718	4.45286	0.00325108	0.0834621	-1.71315	UP	Lonrf3
Gm38122	2.47865	-0.786701	5.09861	0.00157253	0.0650386	-1.71408	UP	Gm38122
Gm47701	1.26247	0.686264	4.16335	0.00459191	0.0947894	-1.71823	UP	Gm47701
Hmga2	-1.30106	0.839319	-4.14727	0.00468258	0.0956166	-1.71823	DOWN	Hmga2
Fer1l4	0.969834	1.69079	4.08415	0.00505793	0.0982121	-1.71918	UP	Fer1l4
Pacrg	-0.802366	4.00947	-4.20457	0.00436829	0.0929938	-1.71986	DOWN	Pacrg
CT025683.1	-1.95667	-0.401404	-4.60675	0.0027196	0.0787843	-1.72241	DOWN	CT025683.1
Gm37277	1.76798	0.0825267	4.32113	0.00379831	0.088073	-1.72532	UP	Gm37277
Gm14900	-1.093	1.33512	-4.08756	0.00503679	0.0980005	-1.73015	DOWN	Gm14900
Cth	1.19958	1.91457	4.06994	0.00514691	0.099093	-1.73335	UP	Cth
Zfp128	-0.753047	2.74913	-4.09419	0.00499605	0.0977468	-1.73496	DOWN	Zfp128
Gm11831	-1.19224	0.635234	-4.1542	0.00464327	0.0954323	-1.73779	DOWN	Gm11831
AI413582	1.28223	0.617304	4.15207	0.00465532	0.095504	-1.73927	UP	AI413582
Gm17024	0.790136	2.97764	4.10487	0.00493115	0.0975258	-1.73951	UP	Gm17024
Rasgef1b	0.693171	3.45812	4.14079	0.00471964	0.0958556	-1.74025	UP	Rasgef1b
Vps37b	0.726806	3.03956	4.10806	0.00491193	0.0973965	-1.74105	UP	Vps37b
Gm10805	1.8732	-0.467811	4.56561	0.00285156	0.0796874	-1.7418	UP	Gm10805
Gm18914	-1.54984	0.632702	-4.16025	0.00460926	0.0949225	-1.74382	DOWN	Gm18914
Gm28667	-0.724744	2.84615	-4.09184	0.00501048	0.0979301	-1.74437	DOWN	Gm28667
Ptx4	-1.14011	1.02363	-4.09625	0.00498348	0.0977449	-1.7452	DOWN	Ptx4
Slc24a5	0.794443	2.41127	4.07002	0.00514639	0.099093	-1.74589	UP	Slc24a5
Dnah5	-0.862615	1.82767	-4.05663	0.00523185	0.0995315	-1.74812	DOWN	Dnah5
Slc8b1	0.821965	2.13106	4.05973	0.00521193	0.0995315	-1.74813	UP	Slc8b1
Dchs1	0.889142	3.25138	4.11565	0.00486663	0.097119	-1.74921	UP	Dchs1
Mgat4e	-1.58166	1.55249	-4.06137	0.00520138	0.0995315	-1.75153	DOWN	Mgat4e
Gm43279	1.09043	1.68959	4.05305	0.00525493	0.0996601	-1.75327	UP	Gm43279
Chst11	0.983175	1.88421	4.05138	0.00526572	0.0997423	-1.75394	UP	Chst11
Mypn	-1.13848	1.25519	-4.06843	0.00515645	0.099093	-1.75533	DOWN	Mypn
Cct6b	-0.769061	2.96657	-4.08875	0.00502949	0.0979673	-1.75646	DOWN	Cct6b
2610044O15Rik8	1.19888	0.890829	4.09555	0.00498775	0.0977449	-1.75656	UP	2610044O15Rik8
Gm9800	0.761166	3.04462	4.09432	0.00499526	0.0977468	-1.75763	UP	Gm9800
Sh2d2a	1.62063	0.0415628	4.27442	0.00401624	0.090218	-1.76417	UP	Sh2d2a
Carmil2	1.07019	2.74969	4.06822	0.00515775	0.099093	-1.76489	UP	Carmil2
Efna2	1.44397	1.54883	4.04547	0.0053042	0.099775	-1.7659	UP	Efna2
Gm16178	-1.09412	2.61813	-4.05701	0.00522937	0.0995315	-1.76844	DOWN	Gm16178
Gm12758	0.763447	2.31634	4.04468	0.00530938	0.099775	-1.77128	UP	Gm12758
Dpep1	1.42594	0.226778	4.19879	0.0043989	0.0931325	-1.77301	UP	Dpep1
Gm49435	0.859118	2.39304	4.04492	0.0053078	0.099775	-1.7738	UP	Gm49435
Gcnt2	-0.661155	3.0191	-4.07775	0.00509779	0.0986469	-1.77458	DOWN	Gcnt2
Gm47513	-1.19481	1.80733	-4.02991	0.00540701	0.100455	-1.77788	DOWN	Gm47513
Gm13608	-1.0337	1.68045	-4.02906	0.00541267	0.100455	-1.77994	DOWN	Gm13608
Irgc1	1.22938	1.06116	4.05659	0.00523207	0.0995315	-1.7801	UP	Irgc1
Zim1	0.998333	1.22799	4.04267	0.00532252	0.0997784	-1.78071	UP	Zim1
Peli3	0.984445	2.10184	4.0273	0.00542445	0.100513	-1.7839	UP	Peli3
E330032C10Rik	1.76431	-0.41855	4.45584	0.00323978	0.0833811	-1.78593	UP	E330032C10Rik
Ptprm	-0.753219	2.66411	-4.04572	0.00530257	0.099775	-1.78655	DOWN	Ptprm
Smox	0.702826	2.75216	4.04895	0.00528152	0.099775	-1.78992	UP	Smox
Gm37215	-0.630917	3.45867	-4.09834	0.00497073	0.0976917	-1.79057	DOWN	Gm37215
Olfr1397-ps1	-0.694143	3.1502	-4.07092	0.00514073	0.099093	-1.79367	DOWN	Olfr1397-ps1
Irf1	0.636238	3.33691	4.08579	0.00504773	0.0980757	-1.79522	UP	Irf1
Arhgdig	0.745844	2.37581	4.02382	0.00544784	0.100594	-1.79793	UP	Arhgdig
Mettl4-ps1	-0.625633	3.81455	-4.1225	0.00482605	0.0968247	-1.80017	DOWN	Mettl4-ps1
Ccdc142os	-1.23112	1.20132	-4.02766	0.00542206	0.100513	-1.80195	DOWN	Ccdc142os
Gm44616	-0.672065	3.06696	-4.05552	0.00523899	0.0996019	-1.80507	DOWN	Gm44616
Lrriq1	-0.701507	3.07762	-4.05429	0.00524693	0.0996601	-1.80726	DOWN	Lrriq1
Plch2	-0.6475	3.74329	-4.10949	0.00490336	0.0973965	-1.80765	DOWN	Plch2
Bmp7	1.00652	2.34895	4.01327	0.00551935	0.1012	-1.80801	UP	Bmp7
Tmem219	-0.65072	3.17182	-4.05781	0.00522425	0.0995315	-1.81174	DOWN	Tmem219
Kank3	0.720269	3.56413	4.09111	0.00501491	0.0979301	-1.81177	UP	Kank3
Sema6d	0.643922	3.93927	4.12442	0.00481478	0.0967712	-1.81455	UP	Sema6d
Ifnk	1.77108	-0.489281	4.45295	0.00325075	0.0834621	-1.81733	UP	Ifnk
Spsb1	0.89984	2.73731	4.0236	0.00544928	0.100594	-1.8179	UP	Spsb1
Slc4a4	1.26608	1.19096	4.0111	0.00553414	0.101351	-1.81796	UP	Slc4a4
Icam2	1.08886	1.61273	3.99277	0.00566129	0.102309	-1.8203	UP	Icam2
Tfap2a	-0.860372	1.96246	-3.99262	0.00566233	0.102309	-1.82032	DOWN	Tfap2a
Galnt4	-0.688956	2.73199	-4.02006	0.00547316	0.100952	-1.82165	DOWN	Galnt4
Sox15	1.40022	0.530496	4.08061	0.00507991	0.0985153	-1.82185	UP	Sox15
Fsip2	-0.903934	5.37169	-4.2597	0.00408772	0.0904336	-1.82294	DOWN	Fsip2
Ccl17	1.20253	0.61654	4.06038	0.00520774	0.0995315	-1.82457	UP	Ccl17
Kcnmb3	2.4814	-0.541331	4.64013	0.00261751	0.0781359	-1.82485	UP	Kcnmb3
Gm5896	-1.1397	0.919847	-4.02675	0.00542812	0.100513	-1.82494	DOWN	Gm5896
Mctp1	0.816626	1.95004	3.98795	0.00569522	0.102443	-1.8258	UP	Mctp1
Hsd11b2	0.90248	1.8775	3.98684	0.00570305	0.102443	-1.82604	UP	Hsd11b2
Gm22204	-1.22027	0.859003	-4.03269	0.00538844	0.10042	-1.82629	DOWN	Gm22204
Gm11973	-1.68289	-0.0811224	-4.26067	0.00408295	0.0904336	-1.82688	DOWN	Gm11973
Tmem28	-0.821528	2.73725	-4.01456	0.00551055	0.101099	-1.82771	DOWN	Tmem28
Nr3c2	1.22403	0.839983	4.0289	0.00541374	0.100455	-1.8287	UP	Nr3c2
Tmem139	-1.53386	1.5586	-3.98779	0.00569639	0.102443	-1.8295	DOWN	Tmem139
Tcirg1	0.93494	2.68925	4.00906	0.00554813	0.101377	-1.83178	UP	Tcirg1
Gm43999	1.51372	-0.0128443	4.19919	0.00439676	0.0931325	-1.83366	UP	Gm43999
Plxna2	0.973061	1.60192	3.98022	0.00575013	0.102983	-1.834	UP	Plxna2
Chrna5	0.704574	2.79911	4.01263	0.00552371	0.10122	-1.83637	UP	Chrna5
F930017D23Rik	-1.36899	1.7379	-3.97427	0.00579279	0.103312	-1.84005	DOWN	F930017D23Rik
Sox12	0.826513	4.38411	4.14321	0.00470575	0.095825	-1.84493	UP	Sox12
Usp51	-1.25823	1.04331	-3.9968	0.00563303	0.102134	-1.84571	DOWN	Usp51
Gm45790	-1.23712	0.519618	-4.05858	0.00521927	0.0995315	-1.84657	DOWN	Gm45790
Gm38376	-1.16306	0.596176	-4.04354	0.00531682	0.0997784	-1.84734	DOWN	Gm38376
1700067K01Rik	1.21533	0.862884	4.00697	0.00556255	0.101386	-1.84774	UP	1700067K01Rik
Vav2	0.654772	4.73281	4.17794	0.00451136	0.0943005	-1.84842	UP	Vav2
1810019D21Rik	1.72159	0.3414	4.09776	0.00497428	0.0976917	-1.85274	UP	1810019D21Rik
Gm37946	-0.82882	2.0171	-3.96465	0.00586252	0.10392	-1.85304	DOWN	Gm37946
Gm5767	2.17419	-0.407337	4.40709	0.00343066	0.0845091	-1.85495	UP	Gm5767
Gfy	-0.615909	4.48348	-4.14408	0.00470078	0.0957869	-1.8564	DOWN	Gfy
Gm38299	-0.920612	1.96389	-3.95822	0.00590964	0.104069	-1.85912	DOWN	Gm38299
Gm20420	-1.88148	0.0671536	-4.18158	0.00449147	0.0943005	-1.8615	DOWN	Gm20420
Ntrk1	0.923789	2.36931	3.96824	0.00583637	0.103753	-1.86158	UP	Ntrk1
6430548M08Rik	0.695582	5.66191	4.26163	0.00407828	0.0904336	-1.86351	UP	6430548M08Rik
Gm37313	-1.20326	1.40311	-3.95736	0.005916	0.104092	-1.86547	DOWN	Gm37313
Trmt12	-0.698129	3.70053	-4.05818	0.00522187	0.0995315	-1.86561	DOWN	Trmt12
Gm45890	-0.954716	2.53316	-3.96998	0.00582379	0.103626	-1.86675	DOWN	Gm45890
Gm17833	-1.09737	1.35662	-3.95264	0.00595086	0.104441	-1.87176	DOWN	Gm17833
Selplg	2.10927	-0.334666	4.33925	0.00371733	0.0872562	-1.87263	UP	Selplg
Hes1	0.996589	1.39741	3.94895	0.00597832	0.104534	-1.87267	UP	Hes1
Adam33	-0.864982	1.71738	-3.94205	0.00603001	0.10479	-1.87541	DOWN	Adam33
Apopt1	-0.665517	4.10872	-4.08917	0.00502685	0.0979673	-1.8766	DOWN	Apopt1
Gm3417	-0.775233	2.22314	-3.94965	0.00597312	0.104534	-1.87668	DOWN	Gm3417
Scn5a	0.593439	5.36753	4.2214	0.00428045	0.0921384	-1.87673	UP	Scn5a
Syngr3	1.76563	-0.141518	4.20719	0.00435448	0.0928717	-1.8778	UP	Syngr3
Triqk	-0.838476	2.31149	-3.95081	0.00596444	0.104534	-1.87867	DOWN	Triqk
n-R5s24	-1.21472	0.86033	-3.97937	0.00575621	0.102983	-1.8792	DOWN	n-R5s24
Gm7502	1.92095	-0.702058	4.52858	0.00297644	0.0805211	-1.88021	UP	Gm7502
Rpl36	0.613447	5.68708	4.25082	0.00413154	0.090793	-1.8811	UP	Rpl36
Btg2	0.965521	4.06605	4.07957	0.00508641	0.0985795	-1.8823	UP	Btg2
Panx1	0.940037	2.95777	3.98306	0.0057299	0.102687	-1.88297	UP	Panx1
Gm40650	-1.30124	0.580584	-4.0057	0.00557127	0.101386	-1.88885	DOWN	Gm40650
Gm5320	-1.6672	0.189352	-4.09967	0.00496261	0.0976917	-1.89007	DOWN	Gm5320
Cd79a	1.38363	0.807467	3.97141	0.00581343	0.103524	-1.89195	UP	Cd79a
Gm46555	0.978612	2.2153	3.93398	0.00609107	0.105068	-1.89454	UP	Gm46555
1700120B22Rik	-0.908706	1.51043	-3.9253	0.00615747	0.105637	-1.89606	DOWN	1700120B22Rik
Adora2a	1.58982	0.472052	4.01667	0.00549615	0.101014	-1.89778	UP	Adora2a
Spaca1	-0.754526	2.20067	-3.92764	0.00613954	0.105505	-1.90142	DOWN	Spaca1
Gm28496	1.05899	2.85482	3.9597	0.00589876	0.104069	-1.90171	UP	Gm28496
Phyhip	1.26455	2.62448	3.94271	0.00602501	0.10479	-1.90395	UP	Phyhip
Znrd1	-0.615674	3.48363	-4.00677	0.0055639	0.101386	-1.90557	DOWN	Znrd1
Cnga4	-0.838884	2.46135	-3.93423	0.00608915	0.105068	-1.90564	DOWN	Cnga4
Csmd1	-1.15925	1.53534	-3.91593	0.00623013	0.106235	-1.9066	DOWN	Csmd1
Sox10	1.29988	1.10262	3.93154	0.00610964	0.105225	-1.90663	UP	Sox10
Papss2	1.17514	1.71602	3.91373	0.00624727	0.10628	-1.90702	UP	Papss2
Gm5590	-1.07481	1.52216	-3.9099	0.00627735	0.10635	-1.91315	DOWN	Gm5590
Aig1	-0.681234	2.96048	-3.95799	0.00591133	0.104069	-1.91365	DOWN	Aig1
Tspan10	-1.39944	0.794953	-3.95564	0.0059287	0.104256	-1.91384	DOWN	Tspan10
Mab21l2	-0.832322	2.33715	-3.9215	0.0061868	0.105905	-1.91416	DOWN	Mab21l2
Amt	0.596709	3.94797	4.04297	0.00532059	0.0997784	-1.9173	UP	Amt
Hk2	0.65919	4.05964	4.05312	0.0052545	0.0996601	-1.91816	UP	Hk2
Asrgl1	-0.721246	3.48364	-3.99285	0.00566073	0.102309	-1.92167	DOWN	Asrgl1
Gm44986	-0.804849	2.47652	-3.92043	0.00619508	0.105988	-1.92304	DOWN	Gm44986
Dok4	0.748006	2.5166	3.92277	0.00617701	0.105796	-1.92407	UP	Dok4
1700006J14Rik	-0.976416	1.71768	-3.89833	0.006369	0.106734	-1.92426	DOWN	1700006J14Rik
Gm7118	-1.27278	1.92657	-3.89895	0.00636406	0.106734	-1.92501	DOWN	Gm7118
Gm26783	1.74892	1.41173	3.90259	0.00633511	0.106673	-1.92637	UP	Gm26783
Gm48086	1.12092	1.70253	3.89592	0.0063883	0.106734	-1.92696	UP	Gm48086
Gm18405	-1.02257	1.15337	-3.90798	0.00629243	0.106417	-1.9282	DOWN	Gm18405
Gm42681	-1.08312	2.55139	-3.91468	0.00623986	0.106266	-1.93234	DOWN	Gm42681
Gm35725	-0.914473	1.70935	-3.89062	0.00643099	0.106907	-1.93291	DOWN	Gm35725
Patl2	-0.92911	4.2389	-4.04851	0.00528437	0.099775	-1.93971	DOWN	Patl2
Gm12582	-1.00956	2.06733	-3.88954	0.00643966	0.106907	-1.93985	DOWN	Gm12582
Gm48935	-1.3388	0.979139	-3.91116	0.00626743	0.10635	-1.93996	DOWN	Gm48935
BC048559	-0.860887	3.06571	-3.94112	0.00603698	0.10479	-1.94199	DOWN	BC048559
Tnfrsf13c	-0.879818	3.38503	-3.96581	0.00585411	0.10384	-1.94275	DOWN	Tnfrsf13c
Gm42642	-1.29098	0.962528	-3.90892	0.006285	0.10635	-1.94312	DOWN	Gm42642
Glis2	0.590393	4.49931	4.07786	0.00509708	0.0986469	-1.94464	UP	Glis2
Chd5	0.639908	4.00038	4.02503	0.00543965	0.100573	-1.946	UP	Chd5
Extl2	-0.634835	2.98466	-3.9301	0.00612064	0.105238	-1.95001	DOWN	Extl2
4931440P22Rik	-1.23074	2.33423	-3.88704	0.00645996	0.10697	-1.95204	DOWN	4931440P22Rik
Gm11249	0.798213	2.44843	3.89411	0.00640286	0.106734	-1.95379	UP	Gm11249
Plcd3	0.87403	2.01782	3.87699	0.00654207	0.107114	-1.95411	UP	Plcd3
Gsr	0.606402	5.65073	4.1866	0.00446424	0.0940769	-1.95819	UP	Gsr
4631405J19Rik	0.986775	1.09916	3.88038	0.00651427	0.10709	-1.95847	UP	4631405J19Rik
Ribc1	-0.592809	3.96289	-4.00944	0.00554554	0.101377	-1.95909	DOWN	Ribc1
Gm13207	-0.951589	1.50792	-3.86557	0.00663676	0.107519	-1.96193	DOWN	Gm13207
Gm48543	-1.2945	0.543893	-3.93409	0.0060902	0.105068	-1.96304	DOWN	Gm48543
n-R5s80	-1.15995	0.654789	-3.91614	0.00622842	0.106235	-1.9633	DOWN	n-R5s80
Tgif2	0.597306	3.67907	3.97839	0.00576326	0.102986	-1.96521	UP	Tgif2
Evi2	-0.664868	2.7816	-3.90294	0.00633228	0.106673	-1.96574	DOWN	Evi2
4930502E09Rik	1.01216	1.00956	3.87809	0.00653302	0.10709	-1.9662	UP	4930502E09Rik
Gm38342	0.76681	2.06014	3.86712	0.00662382	0.107519	-1.96723	UP	Gm38342
Gm18990	-0.720024	2.35269	-3.87665	0.00654483	0.107114	-1.96839	DOWN	Gm18990
Rex1bd	0.80866	2.35002	3.87368	0.0065694	0.10734	-1.97246	UP	Rex1bd
4921522P10Rik	1.55134	0.184476	3.98711	0.00570117	0.102443	-1.97333	UP	4921522P10Rik
Gm27006	-1.23017	0.907424	-3.88129	0.00650682	0.10709	-1.97497	DOWN	Gm27006
D430013B06Rik	-0.779229	2.53167	-3.87844	0.00653011	0.10709	-1.97648	DOWN	D430013B06Rik
Iqgap2	0.829047	2.71303	3.88871	0.00644639	0.106907	-1.97795	UP	Iqgap2
Gm49803	1.94193	-0.690025	4.36967	0.00358562	0.086169	-1.97864	UP	Gm49803
Cutal	-1.43397	-0.0552813	-4.04668	0.00529633	0.099775	-1.979	DOWN	Cutal
Igfbp3	1.08466	1.30956	3.85283	0.00674423	0.108258	-1.97982	UP	Igfbp3
Crispld2	0.911105	2.40195	3.86813	0.00661543	0.107498	-1.98136	UP	Crispld2
Fam124a	1.1085	1.68662	3.84691	0.00679481	0.108655	-1.98202	UP	Fam124a
Hepacam2	-0.689899	3.01809	-3.90544	0.00631253	0.106524	-1.98279	DOWN	Hepacam2
Mybpc3	0.778003	2.82967	3.8901	0.00643516	0.106907	-1.98596	UP	Mybpc3
Ass1	0.870053	1.74993	3.84202	0.00683687	0.108785	-1.98838	UP	Ass1
Gm27016	1.18281	1.27919	3.84487	0.00681233	0.108674	-1.98983	UP	Gm27016
Gm49590	0.97983	2.11615	3.84611	0.00680168	0.108655	-1.99302	UP	Gm49590
Il17rd	0.589349	3.73677	3.96131	0.00588699	0.104069	-1.99369	UP	Il17rd
Mageb6-ps	-0.765039	2.91719	-3.88793	0.00645271	0.106907	-1.99455	DOWN	Mageb6-ps
Cpb2	-1.61455	0.138284	-3.98785	0.00569592	0.102443	-1.99462	DOWN	Cpb2
Pim2	0.608943	3.74937	3.95963	0.00589932	0.104069	-1.9971	UP	Pim2
Gm49240	2.16026	0.0930085	4.01702	0.00549376	0.101014	-2.00033	UP	Gm49240
Pkmyt1	0.752358	3.0574	3.89497	0.00639591	0.106734	-2.00041	UP	Pkmyt1
Slc26a6	0.84749	1.73844	3.83115	0.00693141	0.109414	-2.00062	UP	Slc26a6
Mageb18	-0.670261	3.51547	-3.93209	0.00610543	0.105211	-2.00132	DOWN	Mageb18
n-R5s73	-1.01006	1.48509	-3.83006	0.00694098	0.109414	-2.00162	DOWN	n-R5s73
Gm42842	-0.70189	5.18132	-4.10059	0.00495704	0.0976917	-2.00271	DOWN	Gm42842
Gm5617	-0.691313	2.63237	-3.85928	0.00668958	0.107884	-2.00702	DOWN	Gm5617
Gm45494	-0.960406	1.32696	-3.82747	0.0069638	0.109518	-2.00745	DOWN	Gm45494
Cd8a	1.75701	-0.394314	4.1328	0.00476583	0.0963166	-2.01092	UP	Cd8a
Mtln	0.934506	1.21728	3.82569	0.00697947	0.109583	-2.01172	UP	Mtln
Nkpd1	0.798246	2.92424	3.87537	0.0065554	0.10723	-2.01197	UP	Nkpd1
Klhl13	0.831497	2.54457	3.84884	0.0067782	0.108578	-2.01397	UP	Klhl13
Lmo1	0.931755	1.36594	3.81994	0.00703051	0.109898	-2.01411	UP	Lmo1
Gstp1	1.04377	1.26522	3.82236	0.00700898	0.10973	-2.01427	UP	Gstp1
Tedc2	0.753961	2.71878	3.85796	0.00670072	0.107895	-2.01616	UP	Tedc2
Gm7102	-1.75405	1.63989	-3.81531	0.00707178	0.110048	-2.01788	DOWN	Gm7102
Syt15	0.869359	1.96403	3.81913	0.00703768	0.109944	-2.01953	UP	Syt15
Sp9	1.44285	0.0910824	3.9469	0.0059936	0.104683	-2.02368	UP	Sp9
Gm16599	-0.764124	3.04692	-3.8733	0.00657252	0.10734	-2.0242	DOWN	Gm16599
Gm37569	-0.810037	3.19476	-3.88416	0.00648337	0.10709	-2.02481	DOWN	Gm37569
4930532G15Rik	-0.765776	2.459	-3.83303	0.006915	0.109297	-2.02633	DOWN	4930532G15Rik
Gm38300	-1.04943	0.981855	-3.82446	0.00699033	0.109592	-2.0264	DOWN	Gm38300
Ephb6	1.02102	2.46523	3.83017	0.00694004	0.109414	-2.03002	UP	Ephb6
Gm49544	-1.42693	0.0450491	-3.95813	0.00591028	0.104069	-2.03186	DOWN	Gm49544
Gm49094	-1.08153	1.93233	-3.80533	0.00716185	0.110379	-2.03306	DOWN	Gm49094
Gm36952	-1.43796	-0.173857	-4.01797	0.00548733	0.101014	-2.03313	DOWN	Gm36952
Hcn2	0.915906	2.81927	3.84981	0.00676994	0.108533	-2.03332	UP	Hcn2
Cyct	-0.933072	1.66131	-3.8008	0.00720318	0.11074	-2.03397	DOWN	Cyct
Gm12093	-1.64761	-0.324233	-4.08636	0.00504425	0.0980695	-2.03421	DOWN	Gm12093
Armcx3	-1.40417	0.33669	-3.89514	0.00639455	0.106734	-2.03443	DOWN	Armcx3
Gm44401	2.10113	-0.757764	4.36325	0.003613	0.0866145	-2.03586	UP	Gm44401
4921534H16Rik	1.04241	1.41692	3.79761	0.00723235	0.11075	-2.03818	UP	4921534H16Rik
Cldn15	-0.722976	2.52973	-3.82707	0.00696732	0.109518	-2.03837	DOWN	Cldn15
Gm26531	-0.619415	3.25136	-3.87829	0.00653136	0.10709	-2.0398	DOWN	Gm26531
Wnt8a	-1.34228	0.887796	-3.82071	0.00702364	0.109891	-2.04061	DOWN	Wnt8a
Gm49026	-1.4769	0.115385	-3.93401	0.00609079	0.105068	-2.04185	DOWN	Gm49026
Creg1	0.627772	4.37684	3.98787	0.00569579	0.102443	-2.04242	UP	Creg1
Plekhb1	0.646088	2.85512	3.84582	0.00680414	0.108655	-2.04295	UP	Plekhb1
Rnf113a2	-0.700511	3.09058	-3.86198	0.0066669	0.107606	-2.04299	DOWN	Rnf113a2
Jade2	0.667921	5.09224	4.06078	0.00520518	0.0995315	-2.04474	UP	Jade2
Dmrta2os	1.20633	0.916303	3.81036	0.00711636	0.110345	-2.04494	UP	Dmrta2os
A430072C10Rik	-1.2043	1.29228	-3.79216	0.0072826	0.110918	-2.04802	DOWN	A430072C10Rik
C8g	-0.990866	1.93408	-3.79222	0.00728208	0.110918	-2.04862	DOWN	C8g
1700112D23Rik	-0.779514	2.40975	-3.8097	0.0071223	0.110345	-2.05113	DOWN	1700112D23Rik
Spata2l	-0.619819	3.9713	-3.93675	0.00607002	0.105068	-2.0516	DOWN	Spata2l
Wnt9b	1.36491	0.546651	3.83766	0.00687459	0.109049	-2.0527	UP	Wnt9b
Gm26576	-1.46087	0.0270855	-3.93854	0.00605648	0.105011	-2.05532	DOWN	Gm26576
Rora	-0.594694	3.555	-3.89275	0.00641377	0.106777	-2.05585	DOWN	Rora
Fam13c	0.725055	2.41958	3.80678	0.0071487	0.110379	-2.05672	UP	Fam13c
2610027K06Rik	-0.694769	3.07715	-3.84958	0.00677194	0.108533	-2.05694	DOWN	2610027K06Rik
Dgcr6	-0.61415	4.08786	-3.94449	0.00601167	0.104785	-2.05695	DOWN	Dgcr6
Man1c1	1.09023	2.85437	3.82936	0.00694714	0.109414	-2.05994	UP	Man1c1
Gm44597	1.94157	-0.368932	4.07625	0.00510717	0.0986469	-2.0601	UP	Gm44597
1700074H08Rik	1.33905	0.157385	3.88896	0.00644442	0.106907	-2.06062	UP	1700074H08Rik
Mcam	0.59619	6.9493	4.2438	0.00416653	0.0909611	-2.06391	UP	Mcam
Raver2	0.590928	3.74579	3.90622	0.00630637	0.106522	-2.06414	UP	Raver2
Unc5d	0.630429	2.91281	3.83222	0.00692205	0.109353	-2.06493	UP	Unc5d
Tnfsf13	-1.59704	1.17438	-3.78258	0.00737187	0.111576	-2.06554	DOWN	Tnfsf13
4930557K07Rik	-0.690915	2.45077	-3.79889	0.00722063	0.11075	-2.06725	DOWN	4930557K07Rik
Gm27792	-1.41468	0.714981	-3.81039	0.0071161	0.110345	-2.06739	DOWN	Gm27792
ccdc198	-1.2023	1.33945	-3.77072	0.00748404	0.112051	-2.07021	DOWN	ccdc198
Gm49027	-0.780992	3.57676	-3.88025	0.00651532	0.10709	-2.0719	DOWN	Gm49027
Prr22	1.37892	0.768772	3.79637	0.00724383	0.110869	-2.07269	UP	Prr22
Smlr1	2.02143	-0.876291	4.37259	0.00357326	0.0861482	-2.07279	UP	Smlr1
Gm3365	-0.653252	3.33241	-3.85832	0.00669771	0.107895	-2.07311	DOWN	Gm3365
Mgll	0.836955	3.29937	3.8552	0.0067241	0.108102	-2.0739	UP	Mgll
Platr1	1.14271	0.550137	3.81223	0.00709947	0.110297	-2.07431	UP	Platr1
Osbpl10	0.681788	2.6885	3.8081	0.0071368	0.110378	-2.07486	UP	Osbpl10
Tbx1	0.781539	2.72934	3.80837	0.00713428	0.110378	-2.07735	UP	Tbx1
Calml4	0.85759	2.44487	3.78866	0.0073151	0.111026	-2.07947	UP	Calml4
Grina	0.68097	3.78435	3.89732	0.00637714	0.106734	-2.07952	UP	Grina
Ypel4	-1.66493	-0.54219	-4.12472	0.00481303	0.0967712	-2.08029	DOWN	Ypel4
Gm15512	1.38483	1.38652	3.75863	0.00760024	0.112492	-2.08261	UP	Gm15512
Lgsn	-1.66823	-0.318712	-4.02342	0.0054505	0.100594	-2.08277	DOWN	Lgsn
Gm44520	-1.48458	0.351378	-3.84357	0.00682347	0.108688	-2.08278	DOWN	Gm44520
Gm47565	-0.775088	1.95428	-3.76402	0.00754817	0.112464	-2.08298	DOWN	Gm47565
Gm31138	-1.36784	0.72549	-3.79213	0.00728293	0.110918	-2.08397	DOWN	Gm31138
4930404I05Rik	-0.725108	2.26292	-3.77499	0.00744338	0.111799	-2.08426	DOWN	4930404I05Rik
Enkur	-0.79344	2.54481	-3.78905	0.00731148	0.111025	-2.08493	DOWN	Enkur
Abca7	0.596331	4.14741	3.93037	0.00611857	0.105238	-2.08546	UP	Abca7
Cd68	0.812381	2.12702	3.76803	0.00750966	0.112211	-2.08619	UP	Cd68
Gm47231	-1.46562	-0.154962	-3.94939	0.005975	0.104534	-2.08772	DOWN	Gm47231
Capn5	0.716725	2.26818	3.77182	0.00747351	0.111977	-2.08949	UP	Capn5
Abhd8	-0.704827	2.8187	-3.80284	0.00718453	0.110618	-2.09055	DOWN	Abhd8
Gm13090	-0.927443	3.33146	-3.84047	0.00685029	0.108919	-2.09203	DOWN	Gm13090
Esrrb	1.05284	1.05626	3.75595	0.00762628	0.112492	-2.09388	UP	Esrrb
Tom1l1	0.608324	3.70406	3.87757	0.00653733	0.107104	-2.09512	UP	Tom1l1
Aqp11	0.729029	3.2631	3.83404	0.00690616	0.109213	-2.09725	UP	Aqp11
Lingo3	1.63834	-0.0373499	3.90177	0.00634165	0.106725	-2.09804	UP	Lingo3
Slc40a1	0.87314	2.68274	3.78657	0.00733454	0.111212	-2.09957	UP	Slc40a1
Gm36279	-0.749363	2.19245	-3.75862	0.00760038	0.112492	-2.09986	DOWN	Gm36279
Gm36862	1.42129	-0.140595	3.91114	0.00626758	0.10635	-2.10368	UP	Gm36862
Zbtb14	0.950638	2.22073	3.75604	0.00762535	0.112492	-2.10458	UP	Zbtb14
Gm19040	-0.610879	3.0143	-3.80583	0.0071573	0.110379	-2.1058	DOWN	Gm19040
Gm44737	-1.05215	1.55895	-3.73666	0.00781653	0.113727	-2.10606	DOWN	Gm44737
Cbx4	0.711402	3.66959	3.86325	0.00665617	0.107606	-2.10812	UP	Cbx4
Retnlb	-0.99201	1.05779	-3.74325	0.00775095	0.113445	-2.10839	DOWN	Retnlb
Gm43340	-1.19233	0.919409	-3.75123	0.00767238	0.112849	-2.10882	DOWN	Gm43340
Gm17244	2.11389	-0.574183	4.14089	0.00471906	0.0958556	-2.11079	UP	Gm17244
Zfp975	1.00712	2.10568	3.74188	0.00776456	0.113445	-2.11531	UP	Zfp975
Gm47199	-1.21597	0.377157	-3.7976	0.00723247	0.11075	-2.11533	DOWN	Gm47199
Gm11971	-1.55703	0.575529	-3.78031	0.00739314	0.11165	-2.11635	DOWN	Gm11971
Gm1141	0.936119	1.17591	3.73093	0.00787403	0.114186	-2.11636	UP	Gm1141
Cnn1	-0.9969	1.09715	-3.73301	0.00785308	0.114043	-2.11786	DOWN	Cnn1
Tyw3	-0.61335	3.50498	-3.83865	0.00686602	0.108969	-2.1179	DOWN	Tyw3
Gm48580	-0.690912	3.23764	-3.81329	0.00708999	0.11026	-2.11881	DOWN	Gm48580
Cyp2t4	0.941878	1.47157	3.72517	0.00793237	0.114378	-2.11898	UP	Cyp2t4
Gm11422	-1.36069	0.315307	-3.80474	0.00716722	0.110407	-2.12089	DOWN	Gm11422
AL845275.1	-0.978428	1.75358	-3.72481	0.00793599	0.114378	-2.12222	DOWN	AL845275.1
Cd9	0.830918	2.44054	3.75226	0.0076623	0.112755	-2.12345	UP	Cd9
Spp1	1.48455	1.26611	3.71979	0.00798718	0.114432	-2.12832	UP	Spp1
Xkr8	0.695703	2.94521	3.78246	0.00737299	0.111576	-2.12917	UP	Xkr8
Dnajb3	-0.859113	1.52352	-3.71549	0.00803132	0.11454	-2.13004	DOWN	Dnajb3
Tmem107	-0.611737	3.84781	-3.86246	0.00666287	0.107606	-2.13026	DOWN	Tmem107
Adap1	0.874864	1.47501	3.71457	0.00804083	0.11458	-2.131	UP	Adap1
Cyp2c23	-0.991504	1.23275	-3.71598	0.00802632	0.11454	-2.13222	DOWN	Cyp2c23
Gm25780	-0.848775	2.11101	-3.72747	0.00790902	0.114378	-2.1323	DOWN	Gm25780
Gm11837	-0.714319	4.18912	-3.89354	0.00640745	0.106734	-2.13384	DOWN	Gm11837
Grid1	1.18553	0.541084	3.75336	0.00765156	0.112668	-2.13459	UP	Grid1
Gm13502	0.87436	1.63539	3.71133	0.00807432	0.114741	-2.13622	UP	Gm13502
Tpte	-1.01679	1.20031	-3.7124	0.00806322	0.114672	-2.13708	DOWN	Tpte
Gm43625	-1.2835	0.922149	-3.72429	0.00794128	0.114378	-2.13831	DOWN	Gm43625
4933430I17Rik	-0.680105	3.77712	-3.84771	0.00678792	0.108655	-2.13921	DOWN	4933430I17Rik
Gm38387	-0.593359	3.63894	-3.83486	0.00689901	0.109181	-2.13926	DOWN	Gm38387
Faxc	0.769567	1.89521	3.71393	0.00804741	0.114605	-2.14037	UP	Faxc
1700001K23Rik	1.03809	2.00378	3.71655	0.00802047	0.11454	-2.14056	UP	1700001K23Rik
Zfp607a	-1.00832	1.32684	-3.70626	0.00812701	0.114945	-2.14133	DOWN	Zfp607a
Gm43852	1.00269	4.87916	3.95978	0.00589819	0.104069	-2.14173	UP	Gm43852
Gm48838	0.834338	2.01703	3.71584	0.00802769	0.11454	-2.14279	UP	Gm48838
H2-DMa	-0.771013	1.93797	-3.71121	0.0080755	0.114741	-2.14438	DOWN	H2-DMa
Mmp17	0.655026	2.65106	3.74785	0.00770556	0.113142	-2.14572	UP	Mmp17
Ano5	-1.42538	0.793069	-3.72658	0.007918	0.114378	-2.14623	DOWN	Ano5
Oprd1	1.62434	0.0967478	3.81786	0.00704899	0.10997	-2.14645	UP	Oprd1
Gm34220	-0.698731	2.76672	-3.75323	0.00765276	0.112668	-2.14716	DOWN	Gm34220
Gm37580	-0.766644	2.52184	-3.73639	0.00781924	0.113727	-2.14755	DOWN	Gm37580
Slc10a1	0.956185	1.64652	3.70108	0.00818124	0.115083	-2.14811	UP	Slc10a1
Prnp	0.66682	3.09301	3.77833	0.00741182	0.111749	-2.14924	UP	Prnp
Eml1	0.906871	1.75724	3.70193	0.00817233	0.115083	-2.14969	UP	Eml1
Blvrb	1.14901	0.553932	3.73629	0.00782028	0.113727	-2.1504	UP	Blvrb
Fzd4	0.754446	2.6252	3.74106	0.00777272	0.113462	-2.1514	UP	Fzd4
Gm47583	-0.650188	3.15003	-3.77953	0.00740051	0.111665	-2.1521	DOWN	Gm47583
Gm7880	-0.935058	1.15251	-3.69795	0.00821424	0.115135	-2.15392	DOWN	Gm7880
Gm43759	-0.977824	1.80632	-3.69821	0.00821141	0.115135	-2.15444	DOWN	Gm43759
Gm37764	-2.10175	-0.969675	-4.40085	0.00345598	0.0846201	-2.15645	DOWN	Gm37764
Gm7420	-0.821999	2.20796	-3.71065	0.00808138	0.114762	-2.15768	DOWN	Gm7420
Atg10	-0.689026	2.42337	-3.72234	0.00796115	0.114378	-2.15801	DOWN	Atg10
P4htm	0.875224	1.94294	3.69982	0.00819445	0.115109	-2.15845	UP	P4htm
Clic6	0.803846	2.21674	3.71036	0.00808438	0.114762	-2.1598	UP	Clic6
Gm12043	-1.16587	0.434924	-3.74154	0.00776792	0.113445	-2.16177	DOWN	Gm12043
Gm5540	-0.998516	0.951477	-3.69701	0.00822408	0.115212	-2.16301	DOWN	Gm5540
Ninj1	0.7673	2.37334	3.716	0.00802608	0.11454	-2.16303	UP	Ninj1
Gm9967	1.23682	0.146944	3.7763	0.00743101	0.111799	-2.16485	UP	Gm9967
Gm38253	-0.838408	3.70104	-3.81735	0.00705354	0.10997	-2.16601	DOWN	Gm38253
Maff	1.22588	1.62562	3.68461	0.00835629	0.116222	-2.16621	UP	Maff
Ppp2r5b	0.635557	3.04049	3.7604	0.00758305	0.112492	-2.16648	UP	Ppp2r5b
Avpi1	0.701227	2.5587	3.7246	0.0079381	0.114378	-2.16657	UP	Avpi1
Gm42940	-0.678399	3.1458	-3.76732	0.00751654	0.112211	-2.16667	DOWN	Gm42940
Vash1	0.79323	1.84549	3.68831	0.00831657	0.115825	-2.16862	UP	Vash1
Gm13406	-1.2799	0.247704	-3.75742	0.00761198	0.112492	-2.17425	DOWN	Gm13406
Gm49697	1.87135	-0.870032	4.17526	0.00452601	0.0944022	-2.17821	UP	Gm49697
Sh3rf1	0.837932	1.91277	3.68181	0.00838645	0.116289	-2.1787	UP	Sh3rf1
Iah1	0.595683	3.33933	3.77472	0.00744595	0.111799	-2.18141	UP	Iah1
Gm26511	0.847791	1.46084	3.6696	0.00851938	0.116987	-2.18209	UP	Gm26511
Rhox12	-2.75481	-1.15441	-4.82871	0.00211502	0.0722095	-2.18325	DOWN	Rhox12
G630022F23Rik	1.07233	0.739184	3.6878	0.00832209	0.11585	-2.18393	UP	G630022F23Rik
Gm9465	1.55262	-0.428176	3.90969	0.00627894	0.10635	-2.18415	UP	Gm9465
Cerkl	-1.12002	0.602106	-3.69994	0.00819318	0.115109	-2.1855	DOWN	Cerkl
Pcdhga7	-2.17665	-0.956847	-4.36017	0.00362619	0.0867271	-2.18668	DOWN	Pcdhga7
Polg2	1.2057	3.50529	3.78002	0.00739592	0.11165	-2.18761	UP	Polg2
1700104B16Rik	-1.27167	0.440854	-3.71545	0.00803173	0.11454	-2.18903	DOWN	1700104B16Rik
Gm3081	-0.741776	3.71757	-3.80139	0.00719777	0.11074	-2.18995	DOWN	Gm3081
Gm38262	-1.17784	1.01057	-3.67007	0.0085143	0.116987	-2.19053	DOWN	Gm38262
Elk3	0.613021	3.00312	3.73779	0.00780528	0.113725	-2.19107	UP	Elk3
Pnpla3	1.76411	-0.32184	3.88142	0.00650571	0.10709	-2.19123	UP	Pnpla3
Tm6sf2	0.58546	3.67296	3.79832	0.00722586	0.11075	-2.19213	UP	Tm6sf2
Gm29293	-1.14536	1.69271	-3.66284	0.00859404	0.117408	-2.19216	DOWN	Gm29293
Gm36948	-0.835556	1.8562	-3.66758	0.00854166	0.117063	-2.19247	DOWN	Gm36948
Ube2d1	0.926874	1.80067	3.66473	0.00857313	0.117289	-2.19434	UP	Ube2d1
Rab11fip4os1	1.08072	1.06811	3.66265	0.00859611	0.117408	-2.19479	UP	Rab11fip4os1
Pgm1	0.620678	3.70372	3.799	0.0072196	0.11075	-2.19487	UP	Pgm1
Ptprq	-0.826549	3.04507	-3.73432	0.00783997	0.113906	-2.19608	DOWN	Ptprq
Ank2	0.748784	2.84408	3.71985	0.00798654	0.114432	-2.19693	UP	Ank2
Tmem45a2	-1.05303	2.20343	-3.67638	0.00844535	0.116673	-2.19694	DOWN	Tmem45a2
Mip	-0.894199	1.73725	-3.65962	0.00862982	0.117562	-2.19782	DOWN	Mip
Gm49706	-0.654033	3.70357	-3.79418	0.00726397	0.110918	-2.19851	DOWN	Gm49706
Gm17210	-0.758598	2.13038	-3.67282	0.0084841	0.116895	-2.19904	DOWN	Gm17210
Lynx1	0.986304	1.45507	3.6544	0.00868812	0.117601	-2.19931	UP	Lynx1
Cdh2	0.618323	3.3836	3.76366	0.00755166	0.112464	-2.20049	UP	Cdh2
Selenon	1.26243	1.22403	3.65287	0.00870526	0.117601	-2.20243	UP	Selenon
Rdh13	0.695297	2.50168	3.69155	0.008282	0.115558	-2.20267	UP	Rdh13
Trim15	0.880361	1.51474	3.65126	0.00872339	0.117601	-2.20357	UP	Trim15
Sfn	1.74421	-0.292931	3.85473	0.00672807	0.108102	-2.20364	UP	Sfn
1500009C09Rik	-1.59818	-0.480505	-3.92717	0.00614308	0.105507	-2.20417	DOWN	1500009C09Rik
Zfp449	-0.655525	2.84736	-3.71273	0.00805986	0.114672	-2.20519	DOWN	Zfp449
Gm17082	-0.834708	1.79672	-3.65433	0.00868897	0.117601	-2.20601	DOWN	Gm17082
Gm10516	-1.32362	0.25977	-3.72345	0.0079498	0.114378	-2.20663	DOWN	Gm10516
Ascl2	1.01409	1.23025	3.64841	0.00875561	0.117751	-2.20683	UP	Ascl2
Gm32828	-0.947231	1.73092	-3.65034	0.00873384	0.117629	-2.20828	DOWN	Gm32828
Tmem198b	-0.650588	3.84237	-3.80032	0.00720757	0.11075	-2.20855	DOWN	Tmem198b
D030007L05Rik	-1.3062	0.34204	-3.70845	0.00810416	0.114922	-2.20917	DOWN	D030007L05Rik
Ccdc9b	1.20678	0.268008	3.7087	0.00810156	0.114922	-2.2114	UP	Ccdc9b
Rcn3	1.52369	0.408977	3.69586	0.00823632	0.115279	-2.21321	UP	Rcn3
Pifo	-1.30598	-0.0108184	-3.76254	0.00756241	0.112492	-2.21335	DOWN	Pifo
Gm39469	1.12689	0.453133	3.68287	0.00837507	0.116274	-2.21398	UP	Gm39469
Zfp69	0.879853	2.12992	3.66002	0.00862528	0.117562	-2.21499	UP	Zfp69
Kndc1	1.4247	-0.34627	3.83589	0.00689004	0.109143	-2.21645	UP	Kndc1
Gm41668	1.43149	-0.139204	3.78162	0.00738091	0.111587	-2.21694	UP	Gm41668
Gm6653	-0.604026	3.05748	-3.71983	0.00798683	0.114432	-2.21771	DOWN	Gm6653
Gm6044	-1.09023	0.753594	-3.65603	0.00866983	0.117601	-2.21887	DOWN	Gm6044
Nfe2	1.42463	-0.113662	3.77228	0.00746914	0.111977	-2.21959	UP	Nfe2
Casq1	0.956213	1.53712	3.63733	0.00888194	0.1184	-2.21978	UP	Casq1
Gm42913	-0.917415	1.85023	-3.64333	0.0088133	0.117936	-2.22037	DOWN	Gm42913
Abhd15	1.14949	0.660996	3.65792	0.00864871	0.117562	-2.22147	UP	Abhd15
Bhlha15	1.17986	0.802041	3.64663	0.00877573	0.117766	-2.22469	UP	Bhlha15
Shisa4	1.27546	1.29668	3.62999	0.00896675	0.118614	-2.2272	UP	Shisa4
Snx24	0.944291	1.47515	3.62979	0.00896909	0.118614	-2.22771	UP	Snx24
1110038B12Rik	0.704722	3.40155	3.743	0.00775342	0.113445	-2.22809	UP	1110038B12Rik
Arr3	-0.86924	3.19606	-3.72097	0.00797508	0.114432	-2.22831	DOWN	Arr3
Ndrg1	0.791414	2.98505	3.70336	0.00815727	0.115057	-2.23126	UP	Ndrg1
Psca	-1.21774	0.377098	-3.67379	0.0084735	0.116863	-2.2368	DOWN	Psca
Gdpd5	0.733079	2.18477	3.64488	0.00879567	0.117849	-2.23727	UP	Gdpd5
Mir465b-1	1.02292	0.694917	3.6394	0.0088582	0.118206	-2.23745	UP	Mir465b-1
Gm24536	1.24159	0.199375	3.69151	0.00828241	0.115558	-2.23807	UP	Gm24536
4930465K10Rik	-1.14941	0.429057	-3.6613	0.00861104	0.117545	-2.24209	DOWN	4930465K10Rik
Tm6sf1	0.738531	2.41548	3.65286	0.00870548	0.117601	-2.24339	UP	Tm6sf1
Gm48254	-1.03578	1.09963	-3.61794	0.00910782	0.119299	-2.24387	DOWN	Gm48254
5430403G16Rik	1.75764	-0.322264	3.81524	0.00707244	0.110048	-2.24408	UP	5430403G16Rik
Sox6os	-0.680793	2.36162	-3.64696	0.00877205	0.117766	-2.24563	DOWN	Sox6os
Pter	1.4562	-0.110234	3.74245	0.00775891	0.113445	-2.2479	UP	Pter
Katnal2	-0.80169	4.40941	-3.8266	0.00697144	0.109518	-2.24903	DOWN	Katnal2
Nptx1	0.976299	0.932824	3.61674	0.00912204	0.119299	-2.24922	UP	Nptx1
Aspn	-0.727053	6.43171	-4.04219	0.00532568	0.0997784	-2.24934	DOWN	Aspn
Cd59b	-0.951297	1.68685	-3.61347	0.00916079	0.11936	-2.25013	DOWN	Cd59b
Ece1	0.710921	4.46163	3.83468	0.00690058	0.109181	-2.25075	UP	Ece1
Inf2	0.702596	3.56489	3.73867	0.00779646	0.113725	-2.25394	UP	Inf2
Mfsd12	0.640156	4.49609	3.83576	0.00689114	0.109143	-2.25465	UP	Mfsd12
Gm28061	-0.785185	1.68958	-3.60909	0.00921311	0.11979	-2.25592	DOWN	Gm28061
Gm26252	-1.34432	-0.161391	-3.74739	0.00771003	0.113142	-2.25767	DOWN	Gm26252
Gm49747	0.862372	1.2973	3.6024	0.00929347	0.120077	-2.25811	UP	Gm49747
Rbm3os	-0.694869	2.36182	-3.63519	0.00890656	0.1184	-2.25996	DOWN	Rbm3os
Gm36930	-1.24471	1.21538	-3.60018	0.00932029	0.120077	-2.26188	DOWN	Gm36930
Gm26524	1.76607	-0.718741	3.94539	0.00600492	0.104763	-2.2625	UP	Gm26524
Fmo5	-0.76732	2.0256	-3.61521	0.00914016	0.119299	-2.26259	DOWN	Fmo5
Gm18648	-0.70203	2.54167	-3.64317	0.00881511	0.117936	-2.26407	DOWN	Gm18648
Gm37649	1.23383	0.150718	3.67054	0.0085091	0.116987	-2.26471	UP	Gm37649
Coro1a	1.01161	0.655064	3.61566	0.00913486	0.119299	-2.26505	UP	Coro1a
Cadm4	0.856143	2.21448	3.62231	0.00905643	0.118863	-2.26594	UP	Cadm4
B230398E01Rik	-0.975903	1.12744	-3.59479	0.00938585	0.120186	-2.26868	DOWN	B230398E01Rik
Cntfr	0.782416	2.74173	3.65426	0.00868968	0.117601	-2.26885	UP	Cntfr
Gm13590	-0.703452	2.32864	-3.62512	0.00902355	0.118863	-2.26986	DOWN	Gm13590
Padi4	1.67995	-0.282476	3.76751	0.00751466	0.112211	-2.27255	UP	Padi4
Rnf207	0.980754	1.73542	3.59466	0.00938737	0.120186	-2.27448	UP	Rnf207
Slc6a11	2.30092	-0.950473	4.18027	0.00449862	0.0943005	-2.27582	UP	Slc6a11
Dok1	0.826901	1.88448	3.59891	0.00933572	0.120077	-2.276	UP	Dok1
Dok2	-0.642209	3.86184	-3.74876	0.00769657	0.113098	-2.27771	DOWN	Dok2
Lrrc34	1.03725	0.703821	3.6004	0.00931765	0.120077	-2.27836	UP	Lrrc34
Stat2	0.709969	4.24461	3.78964	0.00730597	0.111025	-2.27892	UP	Stat2
Gm14441	-0.826053	2.13693	-3.60452	0.0092679	0.120077	-2.28151	DOWN	Gm14441
Cfap126	1.10529	0.529197	3.6097	0.00920581	0.11975	-2.28167	UP	Cfap126
Gm29946	-0.83306	2.34745	-3.61536	0.00913845	0.119299	-2.28225	DOWN	Gm29946
Ptgfrn	0.629659	3.77209	3.73777	0.00780547	0.113725	-2.2826	UP	Ptgfrn
2810407A14Rik	-1.17192	1.83981	-3.58472	0.00950961	0.120671	-2.28792	DOWN	2810407A14Rik
Zfp12	0.633188	3.45749	3.70053	0.00818705	0.115109	-2.28992	UP	Zfp12
1700040L08Rik	-1.0778	0.638395	-3.59339	0.0094029	0.120186	-2.29253	DOWN	1700040L08Rik
Gm20686	-2.41211	-0.735697	-4.06165	0.0051996	0.0995315	-2.29316	DOWN	Gm20686
Xylt1	0.823143	2.09503	3.59341	0.00940272	0.120186	-2.2938	UP	Xylt1
Lrrc8dos	1.11698	0.518632	3.59702	0.00935864	0.120077	-2.29571	UP	Lrrc8dos
Slc6a3	-1.44796	0.510315	-3.60548	0.00925639	0.120077	-2.29679	DOWN	Slc6a3
Adgrl3	-0.95298	1.02207	-3.57083	0.00968326	0.121856	-2.29755	DOWN	Adgrl3
Gm28720	-1.107	1.19128	-3.56763	0.00972377	0.12192	-2.29837	DOWN	Gm28720
Gm27299	1.71213	-0.608117	3.84498	0.00681138	0.108674	-2.29849	UP	Gm27299
Trnp1	1.01339	2.26963	3.59685	0.00936068	0.120077	-2.29979	UP	Trnp1
Gm15881	-1.83173	-0.73273	-3.94341	0.00601976	0.104785	-2.30028	DOWN	Gm15881
Gm5521	-1.02934	1.20924	-3.56479	0.00975983	0.122038	-2.30129	DOWN	Gm5521
Gm36211	-0.992782	2.32647	-3.59729	0.00935539	0.120077	-2.30139	DOWN	Gm36211
Gm7933	-1.7794	-0.632674	-3.87939	0.00652232	0.10709	-2.30542	DOWN	Gm7933
Il6ra	0.846499	1.58337	3.56471	0.00976079	0.122038	-2.30546	UP	Il6ra
Gm38047	-1.24808	0.23756	-3.6227	0.00905189	0.118863	-2.30547	DOWN	Gm38047
Gm45486	1.82086	-0.755808	3.91339	0.00624994	0.10628	-2.30551	UP	Gm45486
Ptprf	0.586988	7.63335	4.13578	0.00474852	0.0962402	-2.307	UP	Ptprf
Sohlh1	0.793172	4.06295	3.7471	0.00771295	0.113142	-2.30812	UP	Sohlh1
Gm48375	-0.877145	2.21274	-3.58589	0.0094951	0.120671	-2.30856	DOWN	Gm48375
Grik4	0.97065	0.99279	3.56014	0.00981924	0.122464	-2.30951	UP	Grik4
Gm43039	-1.11913	3.09433	-3.64475	0.00879716	0.117849	-2.31046	DOWN	Gm43039
Gm37292	-0.874676	1.26351	-3.55425	0.0098951	0.122768	-2.31288	DOWN	Gm37292
Aox4	-1.01171	1.34859	-3.55207	0.00992324	0.122792	-2.3155	DOWN	Aox4
Unc93b1	-1.27909	0.649374	-3.57248	0.00966248	0.121743	-2.31637	DOWN	Unc93b1
Gm16239	-0.755694	2.14506	-3.57604	0.00961765	0.121566	-2.31702	DOWN	Gm16239
Vil1	0.607047	3.34971	3.66779	0.00853931	0.117063	-2.31876	UP	Vil1
5730414N17Rik	-1.92186	-0.912681	-4.03894	0.0053471	0.0999915	-2.31894	DOWN	5730414N17Rik
Gm38020	-0.689443	2.9744	-3.62967	0.0089705	0.118614	-2.3221	DOWN	Gm38020
Gm12928	0.763315	2.0046	3.56579	0.00974711	0.122038	-2.32219	UP	Gm12928
Foxc2	-1.28573	0.544781	-3.57358	0.00964858	0.121725	-2.32337	DOWN	Foxc2
Gm44647	-0.781978	1.76186	-3.55397	0.00989863	0.122768	-2.32354	DOWN	Gm44647
Coro2a	0.689769	3.17062	3.64699	0.00877171	0.117766	-2.32355	UP	Coro2a
Gm38319	-1.83694	-0.827905	-3.96129	0.0058871	0.104069	-2.3239	DOWN	Gm38319
Irf8	1.27225	1.63149	3.54874	0.00996653	0.122792	-2.32409	UP	Irf8
Cfap299	-1.28962	0.948487	-3.54971	0.00995394	0.122792	-2.32489	DOWN	Cfap299
Gli2	0.912293	2.31476	3.57889	0.00958206	0.121341	-2.32578	UP	Gli2
Capn6	0.708529	2.92332	3.6236	0.00904129	0.118863	-2.32601	UP	Capn6
Gm13863	-0.799854	1.58505	-3.5455	0.0100088	0.123197	-2.3275	DOWN	Gm13863
Ccdc141	-0.729788	2.65976	-3.59852	0.00934037	0.120077	-2.32958	DOWN	Ccdc141
Lratd1	0.640942	2.53645	3.5882	0.00946668	0.120671	-2.33371	UP	Lratd1
Gm18558	-0.749988	2.77165	-3.60312	0.00928479	0.120077	-2.33427	DOWN	Gm18558
Gm7997	-0.94625	0.944806	-3.53899	0.0100945	0.123905	-2.33481	DOWN	Gm7997
Gm14152	-1.23821	2.62314	-3.58646	0.00948812	0.120671	-2.33569	DOWN	Gm14152
Gm46565	1.14123	1.01951	3.53577	0.010137	0.124054	-2.33644	UP	Gm46565
Slc22a17	0.729775	3.17233	3.63429	0.00891703	0.118429	-2.3398	UP	Slc22a17
Slc4a5	0.729713	1.98869	3.54897	0.00996352	0.122792	-2.34181	UP	Slc4a5
Nr2e3	1.00204	1.02348	3.52976	0.0102172	0.124375	-2.34269	UP	Nr2e3
Ifih1	-0.967099	1.35219	-3.52823	0.0102377	0.124493	-2.34295	DOWN	Ifih1
Pdc	-1.95163	-0.197374	-3.69647	0.00822986	0.11524	-2.34353	DOWN	Pdc
Gm50333	1.85504	-0.453089	3.74323	0.00775112	0.113445	-2.34461	UP	Gm50333
Ttyh3	0.640125	5.42473	3.86529	0.0066391	0.107519	-2.34516	UP	Ttyh3
Tktl2	-0.696119	5.92262	-3.91437	0.00624228	0.106266	-2.34665	DOWN	Tktl2
Bdkrb1	1.11669	0.427882	3.55341	0.00990586	0.122792	-2.3486	UP	Bdkrb1
Spef1	-0.894226	1.92149	-3.53787	0.0101093	0.123944	-2.34943	DOWN	Spef1
Gm42548	0.683717	3.31114	3.63543	0.00890382	0.1184	-2.35504	UP	Gm42548
Emilin3	0.68545	3.05889	3.6115	0.00918427	0.119616	-2.35625	UP	Emilin3
Haghl	-0.736334	2.67668	-3.57851	0.00958684	0.121341	-2.3563	DOWN	Haghl
Pik3r5	1.63951	-0.662697	3.78401	0.00735851	0.111521	-2.3567	UP	Pik3r5
Slc25a29	0.764326	1.83759	3.52978	0.0102169	0.124375	-2.35684	UP	Slc25a29
Adig	0.806369	1.91302	3.53078	0.0102036	0.124375	-2.35925	UP	Adig
Apbb2	0.594257	3.35588	3.63665	0.00888974	0.1184	-2.35975	UP	Apbb2
Gm13405	-0.821773	1.73977	-3.52252	0.0103146	0.124824	-2.35989	DOWN	Gm13405
Brinp2	0.903396	1.55217	3.51487	0.0104186	0.12517	-2.36299	UP	Brinp2
Palm	0.61536	3.07752	3.60555	0.00925544	0.120077	-2.36646	UP	Palm
Asb16	1.39725	0.146228	3.55949	0.00982751	0.122476	-2.37742	UP	Asb16
Wdr5b	1.08371	3.02832	3.5889	0.00945802	0.120671	-2.37767	UP	Wdr5b
Scn1a	-1.7598	-0.578402	-3.75667	0.00761929	0.112492	-2.37817	DOWN	Scn1a
Gm45925	-0.694656	2.40472	-3.54198	0.010055	0.123618	-2.37833	DOWN	Gm45925
Vmn2r118	-0.76132	2.11756	-3.52425	0.0102912	0.124765	-2.37844	DOWN	Vmn2r118
Chil5	-2.32738	-0.855085	-3.9929	0.00566036	0.102309	-2.37887	DOWN	Chil5
Gpr171	1.71518	0.308098	3.54404	0.010028	0.123383	-2.38067	UP	Gpr171
Gm18782	-1.60441	-0.306046	-3.65342	0.00869916	0.117601	-2.38306	DOWN	Gm18782
Igf2bp2	0.822874	2.33338	3.53417	0.0101583	0.12417	-2.3831	UP	Igf2bp2
Tlr9	2.52199	-1.13707	4.21247	0.00432681	0.0925679	-2.38616	UP	Tlr9
Prss16	-1.74401	0.00928416	-3.58783	0.00947119	0.120671	-2.3873	DOWN	Prss16
Gm5784	2.12093	-1.14672	4.10164	0.00495068	0.0976637	-2.3879	UP	Gm5784
Slc6a16	-1.08456	3.98783	-3.67115	0.00850237	0.116987	-2.38825	DOWN	Slc6a16
Ccdc13	-0.691194	2.46383	-3.53757	0.0101133	0.123944	-2.38889	DOWN	Ccdc13
Fgd3	1.07858	0.561213	3.50339	0.0105768	0.125944	-2.39031	UP	Fgd3
Pou5f2	-0.706983	3.10078	-3.58407	0.0095176	0.120671	-2.39372	DOWN	Pou5f2
Gm31659	-0.76798	2.14736	-3.51338	0.010439	0.125203	-2.39375	DOWN	Gm31659
Il4ra	0.946283	2.42361	3.53063	0.0102056	0.124375	-2.39397	UP	Il4ra
Gm45844	-0.712862	2.27003	-3.52005	0.010348	0.124982	-2.39476	DOWN	Gm45844
Rflna	1.64032	-0.323476	3.62944	0.00897311	0.118614	-2.39827	UP	Rflna
Mcur1	0.820345	1.6579	3.48628	0.0108175	0.127179	-2.40077	UP	Mcur1
5430427M07Rik	-1.06013	1.4036	-3.4783	0.0109318	0.127938	-2.40117	DOWN	5430427M07Rik
Tns2	0.601913	3.33783	3.60175	0.00930127	0.120077	-2.40243	UP	Tns2
Adgrf3	0.754724	2.617	3.53841	0.0101022	0.123944	-2.40269	UP	Adgrf3
4833412C15Rik	-0.654999	2.6182	-3.53693	0.0101217	0.123944	-2.4038	DOWN	4833412C15Rik
Pamr1	-1.24836	0.0228975	-3.55073	0.00994061	0.122792	-2.40391	DOWN	Pamr1
Sash3	1.04519	0.952317	3.47586	0.010967	0.128205	-2.40433	UP	Sash3
1700055D18Rik	-0.954506	2.16906	-3.50447	0.0105618	0.125926	-2.40481	DOWN	1700055D18Rik
Gm15582	0.828477	1.84351	3.48936	0.0107737	0.127045	-2.40549	UP	Gm15582
Gm3226	1.0854	2.26486	3.50881	0.0105018	0.125666	-2.40685	UP	Gm3226
Gm47431	-1.62106	-0.667693	-3.74209	0.00776242	0.113445	-2.40832	DOWN	Gm47431
Cst7	1.07222	0.703611	3.47918	0.010919	0.127914	-2.40857	UP	Cst7
Atp8b3	1.07847	0.963389	3.47186	0.0110249	0.128464	-2.40863	UP	Atp8b3
Gm43158	-1.29604	0.426402	-3.49936	0.0106329	0.126202	-2.40991	DOWN	Gm43158
Gm44432	-0.823223	2.02846	-3.49133	0.0107458	0.126942	-2.4125	DOWN	Gm44432
Tmc2	-0.776535	2.42677	-3.51477	0.01042	0.12517	-2.41343	DOWN	Tmc2
Ctxn1	0.8444	1.80298	3.48052	0.0108999	0.127855	-2.41412	UP	Ctxn1
Plxna3	0.817931	3.86611	3.64191	0.00882951	0.118027	-2.41821	UP	Plxna3
Gm30708	-2.16882	-0.848158	-3.89474	0.00639775	0.106734	-2.41833	DOWN	Gm30708
Gm29650	-0.955397	0.901037	-3.4641	0.0111384	0.129039	-2.41889	DOWN	Gm29650
Gm13986	-0.963875	1.45715	-3.4623	0.0111648	0.129247	-2.42129	DOWN	Gm13986
Chst3	1.74363	-0.405462	3.62879	0.00898075	0.118664	-2.4214	UP	Chst3
Gm19178	-0.964987	1.82353	-3.47351	0.011001	0.128409	-2.42173	DOWN	Gm19178
Lect2	1.82459	-0.972406	3.863	0.00665831	0.107606	-2.42325	UP	Lect2
Acta1	1.09071	0.447232	3.47973	0.0109112	0.127914	-2.42338	UP	Acta1
Terb1	-0.607444	7.38314	-4.01577	0.00550228	0.101067	-2.42527	DOWN	Terb1
Rpl3-ps2	-1.06666	0.827079	-3.46045	0.0111922	0.129323	-2.42557	DOWN	Rpl3-ps2
Trim25	0.599716	3.24458	3.5729	0.0096571	0.121725	-2.42828	UP	Trim25
Gm9495	-1.25848	0.657641	-3.46581	0.0111132	0.129039	-2.42835	DOWN	Gm9495
Mapk13	0.845453	1.57523	3.45771	0.0112327	0.129413	-2.43149	UP	Mapk13
Mir22hg	0.688797	3.12116	3.55795	0.00984734	0.122476	-2.432	UP	Mir22hg
1700015F17Rik	-0.911622	1.0977	-3.44838	0.011372	0.130138	-2.43371	DOWN	1700015F17Rik
Gm12984	2.32697	-1.3532	4.27047	0.00403528	0.090318	-2.43393	UP	Gm12984
Rps19-ps9	2.17169	-0.88679	3.86835	0.00661362	0.107498	-2.43501	UP	Rps19-ps9
9530018F02Rik	-0.828773	2.29666	-3.48824	0.0107897	0.127045	-2.43544	DOWN	9530018F02Rik
Stat5b	0.83091	2.92218	3.53565	0.0101386	0.124054	-2.43698	UP	Stat5b
Gm13640	2.24797	-1.09105	3.99234	0.00566433	0.102309	-2.43892	UP	Gm13640
Prss12	1.21025	0.78154	3.44758	0.011384	0.130138	-2.44087	UP	Prss12
Mvd	0.706372	2.96516	3.53695	0.0101214	0.123944	-2.44103	UP	Mvd
Mrc1	0.970855	0.70336	3.44891	0.011364	0.130138	-2.44111	UP	Mrc1
Cfap44	-0.769509	2.32295	-3.48523	0.0108324	0.127257	-2.44179	DOWN	Cfap44
Gm35339	0.814698	2.58274	3.50399	0.0105685	0.125926	-2.44247	UP	Gm35339
Rnaset2b	0.870559	1.22264	3.44098	0.0114839	0.130836	-2.44273	UP	Rnaset2b
Cdh3	0.94894	1.31701	3.44129	0.0114792	0.13083	-2.44354	UP	Cdh3
Glb1	0.7538	2.64667	3.50773	0.0105167	0.125723	-2.44436	UP	Glb1
Sertad3	-0.635937	2.47556	-3.49347	0.0107157	0.126849	-2.44557	DOWN	Sertad3
Gm28800	-0.764483	1.85934	-3.45614	0.0112561	0.129413	-2.44581	DOWN	Gm28800
Lipa	0.850271	1.64294	3.44788	0.0113796	0.130138	-2.44596	UP	Lipa
Gm14123	-0.937874	1.07465	-3.43751	0.0115367	0.131196	-2.44618	DOWN	Gm14123
Gm12932	1.19175	0.714586	3.44392	0.0114392	0.130568	-2.44719	UP	Gm12932
Slc29a4	0.84644	1.85282	3.45529	0.0112686	0.129413	-2.44734	UP	Slc29a4
4933431K23Rik	-0.7323	1.82773	-3.45245	0.011311	0.129727	-2.44878	DOWN	4933431K23Rik
Cited4	0.989155	1.41148	3.43832	0.0115244	0.131132	-2.44889	UP	Cited4
Calhm2	0.90996	1.06069	3.43422	0.0115871	0.131334	-2.44986	UP	Calhm2
Mafa	0.794387	2.47377	3.49005	0.010764	0.126997	-2.45026	UP	Mafa
Rasal3	-0.820102	2.24697	-3.47226	0.0110191	0.128464	-2.45138	DOWN	Rasal3
Epha4	1.42726	0.330775	3.46447	0.0111329	0.129039	-2.45247	UP	Epha4
Cpne9	-0.596722	5.59826	-3.8011	0.00720046	0.11074	-2.45289	DOWN	Cpne9
Gnaz	0.82713	3.89053	3.61627	0.00912758	0.119299	-2.45477	UP	Gnaz
Hbegf	0.825308	1.81756	3.44754	0.0113847	0.130138	-2.45484	UP	Hbegf
Pth2r	1.3669	-0.171337	3.52531	0.010277	0.124759	-2.45563	UP	Pth2r
Pnma5	0.607421	5.19213	3.75726	0.00761351	0.112492	-2.45637	UP	Pnma5
Igf2	1.83593	0.292559	3.46786	0.0110833	0.128931	-2.46136	UP	Igf2
Gm6268	-0.862899	3.79228	-3.59768	0.00935057	0.120077	-2.46162	DOWN	Gm6268
Cldn2	-1.44785	0.0764118	-3.48824	0.0107896	0.127045	-2.46308	DOWN	Cldn2
Galk1	0.646202	3.53435	3.57397	0.00964371	0.121725	-2.46367	UP	Galk1
Maats1	-0.735202	2.01438	-3.4484	0.0113717	0.130138	-2.46492	DOWN	Maats1
Nfe2l2	0.596862	4.43435	3.66945	0.00852102	0.116987	-2.46522	UP	Nfe2l2
Hsf4	1.40155	-0.144009	3.5098	0.0104881	0.125598	-2.46602	UP	Hsf4
Gm28085	-1.01329	2.07672	-3.44823	0.0113744	0.130138	-2.46706	DOWN	Gm28085
Ociad2	1.24338	0.0964097	3.47089	0.011039	0.128464	-2.46764	UP	Ociad2
Olfml3	1.03414	1.57761	3.42657	0.011705	0.132236	-2.46786	UP	Olfml3
Tecpr1	0.669531	3.46608	3.56364	0.00977454	0.122111	-2.46787	UP	Tecpr1
Magohb	-0.630298	2.97843	-3.51594	0.010404	0.125117	-2.46818	DOWN	Magohb
Tmem106c	-0.595566	4.4339	-3.66471	0.00857334	0.117289	-2.46869	DOWN	Tmem106c
Gm42841	-0.62328	4.53816	-3.67571	0.00845254	0.116721	-2.46893	DOWN	Gm42841
Gm22979	-0.838237	1.3017	-3.4191	0.0118215	0.132872	-2.46893	DOWN	Gm22979
Gm5305	-1.15378	0.0896682	-3.47187	0.0110248	0.128464	-2.46987	DOWN	Gm5305
Gm12598	-0.835934	1.42889	-3.42075	0.0117958	0.132723	-2.4699	DOWN	Gm12598
Spag6	-0.964226	0.929933	-3.4165	0.0118624	0.132941	-2.47146	DOWN	Spag6
Tmem151a	0.870063	1.2032	3.41541	0.0118796	0.132994	-2.4721	UP	Tmem151a
Unc79	-0.789205	1.61275	-3.42397	0.0117454	0.132401	-2.47257	DOWN	Unc79
Gm41662	1.22759	0.0926144	3.46512	0.0111233	0.129039	-2.47367	UP	Gm41662
Tenm2	-0.822513	1.75415	-3.42775	0.0116867	0.132125	-2.47431	DOWN	Tenm2
Gm29112	-1.75442	-0.88781	-3.76825	0.00750759	0.112211	-2.47513	DOWN	Gm29112
Rell2	-0.796338	2.13384	-3.44356	0.0114448	0.130583	-2.4787	DOWN	Rell2
Galnt7	0.591653	2.96935	3.50583	0.0105429	0.125906	-2.48221	UP	Galnt7
Bmp8a	1.16782	0.06531	3.4583	0.011224	0.129413	-2.48231	UP	Bmp8a
4930429F24Rik	-0.663985	3.1958	-3.52183	0.0103239	0.124888	-2.48565	DOWN	4930429F24Rik
6530401F13Rik	1.26173	0.741632	3.40763	0.0120028	0.133599	-2.48616	UP	6530401F13Rik
Gm50226	-0.790012	1.62083	-3.41285	0.01192	0.133156	-2.48622	DOWN	Gm50226
Slc25a12	0.651192	2.8052	3.48715	0.0108051	0.127178	-2.48762	UP	Slc25a12
4930518J20Rik	-3.1224	-1.42326	-4.69131	0.00246915	0.0770669	-2.48875	DOWN	4930518J20Rik
Fbxl8	0.940971	0.736993	3.40338	0.0120709	0.133827	-2.48979	UP	Fbxl8
Fxyd4	1.04201	1.88327	3.42029	0.0118029	0.132723	-2.49043	UP	Fxyd4
4933417C20Rik	-0.764778	2.50713	-3.45888	0.0112153	0.129413	-2.49105	DOWN	4933417C20Rik
Abca13	-0.746737	1.74596	-3.41366	0.0119071	0.133109	-2.49142	DOWN	Abca13
Ubc	0.602223	6.82482	3.90336	0.00632897	0.106673	-2.49304	UP	Ubc
Gm9484	-0.908112	0.992012	-3.39553	0.0121975	0.134411	-2.49433	DOWN	Gm9484
Gm884	-0.735843	6.52957	-3.86794	0.00661698	0.107498	-2.49446	DOWN	Gm884
Gm45965	1.45299	-0.642416	3.59407	0.00939462	0.120186	-2.49465	UP	Gm45965
Gm38164	-1.53345	-0.718605	-3.64107	0.00883907	0.118092	-2.49529	DOWN	Gm38164
C230013L11Rik	-0.695651	3.31104	-3.5239	0.0102959	0.124765	-2.49714	DOWN	C230013L11Rik
Barx2	2.49104	-1.47364	4.32401	0.00378531	0.0879596	-2.49765	UP	Barx2
Gm5512	-1.7533	-0.0311487	-3.47895	0.0109224	0.127914	-2.49804	DOWN	Gm5512
Asb5	-0.917214	0.965579	-3.39169	0.0122598	0.134457	-2.49891	DOWN	Asb5
Eci1	0.841087	1.68432	3.40508	0.0120436	0.133764	-2.49938	UP	Eci1
Gm45484	-0.996897	1.56654	-3.39696	0.0121743	0.134411	-2.50203	DOWN	Gm45484
Gm48239	-2.14566	-1.25183	-4.05848	0.00521992	0.0995315	-2.50204	DOWN	Gm48239
2700046G09Rik	-1.22706	1.31586	-3.38918	0.0123009	0.134514	-2.50303	DOWN	2700046G09Rik
Tmc6	0.657855	4.78329	3.67791	0.00842869	0.116547	-2.50368	UP	Tmc6
Gm10036	-1.99214	-0.572304	-3.62392	0.00903752	0.118863	-2.50454	DOWN	Gm10036
Zmynd8	0.717267	3.85478	3.57579	0.00962086	0.121566	-2.50465	UP	Zmynd8
Chrm4	1.05879	0.582082	3.3953	0.0122011	0.134411	-2.5051	UP	Chrm4
Gm28941	-0.655887	3.03714	-3.49205	0.0107357	0.126942	-2.50552	DOWN	Gm28941
Dpp7	0.588821	3.2551	3.51411	0.010429	0.12518	-2.5059	UP	Dpp7
Nin	1.08256	1.49703	3.39129	0.0122664	0.134457	-2.50691	UP	Nin
Mir3970	-1.44416	-0.502838	-3.5511	0.00993583	0.122792	-2.50794	DOWN	Mir3970
Gm43961	1.07126	1.14209	3.38318	0.0123995	0.134951	-2.50854	UP	Gm43961
Gm36028	-1.2761	0.51686	-3.39784	0.0121599	0.134411	-2.50942	DOWN	Gm36028
Rnu3b1	3.77505	2.25983	3.38842	0.0123133	0.134584	-2.51044	UP	Rnu3b1
Kcnab2	0.643148	2.33927	3.43201	0.0116211	0.131672	-2.51225	UP	Kcnab2
3110062G12Rik	-0.921167	1.48665	-3.38577	0.0123568	0.134775	-2.5128	DOWN	3110062G12Rik
Tspy-ps	-1.41131	-0.280418	-3.49122	0.0107474	0.126942	-2.51353	DOWN	Tspy-ps
Afap1	0.615536	4.07055	3.5929	0.00940896	0.120214	-2.51398	UP	Afap1
Gm9239	-0.60602	2.79429	-3.46451	0.0111323	0.129039	-2.51407	DOWN	Gm9239
Vmn1r52	1.66396	-0.69444	3.60447	0.00926848	0.120077	-2.5141	UP	Vmn1r52
Gm45767	0.657886	2.28451	3.42595	0.0117146	0.132247	-2.51508	UP	Gm45767
Gm26717	-1.06293	1.76453	-3.39312	0.0122366	0.134411	-2.51525	DOWN	Gm26717
Gm47867	2.11326	-1.05917	3.82258	0.00700704	0.10973	-2.5155	UP	Gm47867
Gm16061	0.794835	1.42085	3.38194	0.01242	0.134951	-2.51643	UP	Gm16061
Art5	1.04553	0.623702	3.38118	0.0124326	0.134951	-2.51856	UP	Art5
Gm48327	1.4943	-0.481508	3.51787	0.0103777	0.12502	-2.52369	UP	Gm48327
Pcdhga5	-1.44826	0.320035	-3.39754	0.0121648	0.134411	-2.52649	DOWN	Pcdhga5
Lrrc18	-1.17882	0.111504	-3.40952	0.0119728	0.13348	-2.52997	DOWN	Lrrc18
Pvrig-ps	-0.798863	1.34087	-3.36536	0.0126974	0.135926	-2.53294	DOWN	Pvrig-ps
Gm43163	-0.981263	1.6557	-3.37335	0.0125629	0.135399	-2.5342	DOWN	Gm43163
Pth2	-0.714401	3.15774	-3.47873	0.0109256	0.127914	-2.53665	DOWN	Pth2
Glipr1l3	-2.08224	0.0303062	-3.44145	0.0114767	0.13083	-2.53715	DOWN	Glipr1l3
Gm38383	1.80965	-1.12393	3.78299	0.00736798	0.111576	-2.53809	UP	Gm38383
Nsmce3	-0.612336	3.56025	-3.51823	0.0103728	0.12502	-2.53824	DOWN	Nsmce3
Gpr50	2.0398	-0.67836	3.59614	0.0093694	0.120077	-2.54052	UP	Gpr50
2610204G07Rik	-0.597173	3.2803	-3.48835	0.010788	0.127045	-2.54067	DOWN	2610204G07Rik
Gm24878	1.06406	0.197336	3.38539	0.012363	0.134795	-2.54112	UP	Gm24878
Anpep	0.793603	2.46818	3.41681	0.0118576	0.132941	-2.54215	UP	Anpep
Atp10a	0.978564	1.92488	3.37687	0.0125041	0.135155	-2.54702	UP	Atp10a
Arid3a	0.817056	3.02114	3.45802	0.0112281	0.129413	-2.54836	UP	Arid3a
Fndc11	1.44505	-0.296426	3.45013	0.0113457	0.130076	-2.54905	UP	Fndc11
Tmem25	0.659843	3.00966	3.4558	0.0112612	0.129413	-2.55115	UP	Tmem25
Pcdh19	0.896105	1.19246	3.34728	0.0130077	0.136887	-2.55119	UP	Pcdh19
Gm48604	0.749115	1.83792	3.36965	0.012625	0.135596	-2.55156	UP	Gm48604
Smim1	0.846135	2.03186	3.37951	0.0124602	0.134951	-2.55191	UP	Smim1
Gm35585	1.25701	0.192341	3.37628	0.0125139	0.135155	-2.5531	UP	Gm35585
Kif26a	0.739258	5.10461	3.67353	0.00847634	0.116863	-2.55463	UP	Kif26a
Gm21168	1.44604	-0.419346	3.46567	0.0111153	0.129039	-2.55547	UP	Gm21168
Pnmt	1.52697	-0.795828	3.5718	0.00967105	0.121752	-2.558	UP	Pnmt
Tcam1	-0.605565	4.43639	-3.5972	0.00935652	0.120077	-2.5589	DOWN	Tcam1
Elovl7	-0.761556	1.81077	-3.36053	0.0127796	0.136216	-2.55973	DOWN	Elovl7
Gata1	-0.658129	2.70606	-3.42101	0.0117917	0.132723	-2.56005	DOWN	Gata1
Dlg5	0.951289	2.49654	3.40399	0.012061	0.133765	-2.56007	UP	Dlg5
Gm3411	1.41479	-0.522789	3.48223	0.0108754	0.127617	-2.5602	UP	Gm3411
Insm2	0.864196	1.2737	3.3411	0.0131156	0.137015	-2.56029	UP	Insm2
Qrfp	0.853307	2.42547	3.3989	0.0121428	0.134287	-2.56047	UP	Qrfp
Ntn3	1.01481	1.76361	3.35565	0.0128631	0.136541	-2.56273	UP	Ntn3
Rnf222	-0.728843	1.71053	-3.35287	0.0129108	0.136579	-2.56351	DOWN	Rnf222
Gm31645	-0.975775	0.932184	-3.33462	0.0132297	0.137353	-2.56396	DOWN	Gm31645
Scpep1	0.676764	3.4758	3.49088	0.0107522	0.126942	-2.56449	UP	Scpep1
Acads	0.588133	3.74107	3.51811	0.0103743	0.12502	-2.56601	UP	Acads
Clec5a	-1.55756	-0.546772	-3.50137	0.010605	0.126069	-2.56845	DOWN	Clec5a
Chrna3	0.76967	1.56621	3.34316	0.0130795	0.137015	-2.5688	UP	Chrna3
Aqp10-ps	-0.921615	0.806233	-3.33129	0.0132889	0.137613	-2.56909	DOWN	Aqp10-ps
Frmpd1	0.675016	2.5717	3.40427	0.0120566	0.133764	-2.5692	UP	Frmpd1
Smim9	-0.939518	0.755158	-3.32901	0.0133295	0.137712	-2.57263	DOWN	Smim9
Gm6685	-0.983675	1.51953	-3.33454	0.0132312	0.137353	-2.57502	DOWN	Gm6685
Gm17893	-0.834835	1.49425	-3.3342	0.0132372	0.137355	-2.5751	DOWN	Gm17893
Naip1	-0.614404	2.50583	-3.3932	0.0122353	0.134411	-2.57553	DOWN	Naip1
Gm12925	-0.937439	1.7276	-3.34006	0.0131338	0.137017	-2.57866	DOWN	Gm12925
Ptrhd1	-0.597494	2.58021	-3.3966	0.01218	0.134411	-2.57876	DOWN	Ptrhd1
Pcolce	-0.757063	3.31588	-3.45985	0.011201	0.129376	-2.5805	DOWN	Pcolce
Gm42659	-0.768263	2.59911	-3.3948	0.0122092	0.134411	-2.58155	DOWN	Gm42659
E230020A03Rik	1.36237	-0.525629	3.45631	0.0112535	0.129413	-2.58201	UP	E230020A03Rik
Myh8	-1.02744	0.687031	-3.32088	0.0134755	0.138302	-2.58372	DOWN	Myh8
Cyba	0.94576	0.815804	3.31783	0.0135307	0.138495	-2.58373	UP	Cyba
Gm17228	-0.655613	2.46876	-3.38324	0.0123985	0.134951	-2.58422	DOWN	Gm17228
Gm48804	-2.0477	1.71064	-3.32509	0.0133996	0.138036	-2.58508	DOWN	Gm48804
9130024F11Rik	-0.772259	1.94329	-3.34678	0.0130165	0.136887	-2.58522	DOWN	9130024F11Rik
Cdkn2c	-0.653772	3.78431	-3.50458	0.0105603	0.125926	-2.58682	DOWN	Cdkn2c
Gm43182	-1.14386	1.02856	-3.31421	0.0135965	0.138755	-2.58718	DOWN	Gm43182
Gm6606	-1.39979	1.6937	-3.32767	0.0133535	0.137775	-2.58796	DOWN	Gm6606
Pgpep1	0.593027	3.15232	3.43976	0.0115025	0.130951	-2.58998	UP	Pgpep1
Cyp3a61-ps1	-0.723471	1.68128	-3.32982	0.0133151	0.137661	-2.59001	DOWN	Cyp3a61-ps1
9430034N14Rik	-0.867669	2.24605	-3.36114	0.0127691	0.136198	-2.59011	DOWN	9430034N14Rik
Fam220-ps	-1.71375	-0.883343	-3.60363	0.00927856	0.120077	-2.59134	DOWN	Fam220-ps
Hoxd8	-0.829175	1.45229	-3.3187	0.013515	0.138464	-2.59197	DOWN	Hoxd8
Gm43294	-0.630757	3.26112	-3.44516	0.0114206	0.130403	-2.59433	DOWN	Gm43294
Gm8557	1.53213	-0.69851	3.49656	0.0106722	0.12648	-2.59501	UP	Gm8557
A330058E17Rik	-1.11888	0.125847	-3.34109	0.0131159	0.137015	-2.59697	DOWN	A330058E17Rik
Ssc5d	-0.765555	3.89958	-3.50757	0.0105189	0.125723	-2.59742	DOWN	Ssc5d
Gm10182	-1.54194	-0.780661	-3.53697	0.0101212	0.123944	-2.59754	DOWN	Gm10182
Abcb4	-0.58896	3.18939	-3.43498	0.0115753	0.131334	-2.59887	DOWN	Abcb4
Cyp21a1	1.05974	1.3454	3.30738	0.0137218	0.139322	-2.60157	UP	Cyp21a1
Calb1	1.53845	-0.79479	3.51738	0.0103843	0.125032	-2.60182	UP	Calb1
Nbdy	-1.00217	0.701513	-3.30334	0.0137963	0.139446	-2.60267	DOWN	Nbdy
Prrc2b	0.612876	6.21163	3.75503	0.00763526	0.112517	-2.60338	UP	Prrc2b
Bdkrb2	1.13694	0.00241944	3.34327	0.0130777	0.137015	-2.60357	UP	Bdkrb2
Trp53cor1	2.06312	-0.455661	3.45304	0.0113022	0.129673	-2.60364	UP	Trp53cor1
Gpr61	-0.746667	3.86005	-3.49882	0.0106406	0.126202	-2.6037	DOWN	Gpr61
Nrm	0.881467	1.49904	3.30989	0.0136755	0.139174	-2.60531	UP	Nrm
Lysmd1	-0.607892	2.83432	-3.39591	0.0121912	0.134411	-2.6069	DOWN	Lysmd1
Znrd1as	-0.632032	2.67294	-3.38095	0.0124363	0.134951	-2.60818	DOWN	Znrd1as
Mbd3l2	-0.69293	1.8431	-3.32088	0.0134755	0.138302	-2.611	DOWN	Mbd3l2
Fam110b	0.668995	2.26287	3.34796	0.0129958	0.13687	-2.6115	UP	Fam110b
Zfp469	-0.657744	5.81401	-3.7048	0.00814221	0.115055	-2.61219	DOWN	Zfp469
Agbl4	-0.620508	4.3758	-3.55063	0.009942	0.122792	-2.61219	DOWN	Agbl4
Pirb	1.07646	1.16661	3.29385	0.0139734	0.140185	-2.61291	UP	Pirb
Gtf2a1l	-1.19017	-0.0369523	-3.34244	0.0130921	0.137015	-2.61383	DOWN	Gtf2a1l
Samd10	-0.719682	2.26825	-3.34298	0.0130827	0.137015	-2.61633	DOWN	Samd10
Pbld2	-0.630764	4.39079	-3.54863	0.00996802	0.122792	-2.6168	DOWN	Pbld2
Padi3	0.707978	2.41236	3.35397	0.0128919	0.136579	-2.61752	UP	Padi3
Gm35638	-0.832543	1.76863	-3.31101	0.0136551	0.139078	-2.61753	DOWN	Gm35638
Fbxo16	-0.652738	2.46347	-3.3566	0.0128467	0.136477	-2.61778	DOWN	Fbxo16
Gmppa	0.7491	3.27009	3.42796	0.0116836	0.132125	-2.6191	UP	Gmppa
Snai3	0.679525	1.91842	3.31674	0.0135506	0.138653	-2.62275	UP	Snai3
Zfp791	1.22876	-0.207423	3.35013	0.0129583	0.136642	-2.6234	UP	Zfp791
Cdh15	0.611412	2.79574	3.37709	0.0125004	0.135155	-2.62867	UP	Cdh15
Gm18254	1.11373	0.608088	3.28177	0.0142023	0.14131	-2.62873	UP	Gm18254
5330439K02Rik	0.971429	1.19194	3.27915	0.0142525	0.141486	-2.63104	UP	5330439K02Rik
Asb9	0.681648	2.09922	3.31941	0.0135022	0.138447	-2.63334	UP	Asb9
Pomt1	-0.89464	6.48614	-3.75857	0.00760082	0.112492	-2.63354	DOWN	Pomt1
Dlk1	0.795747	3.37215	3.4264	0.0117076	0.132236	-2.63419	UP	Dlk1
9430025C20Rik	1.24435	0.108756	3.30394	0.0137852	0.139446	-2.63486	UP	9430025C20Rik
Neurl1b	0.689548	2.62127	3.35699	0.01284	0.136477	-2.63493	UP	Neurl1b
Gm18905	1.37402	-0.544231	3.40095	0.0121099	0.134163	-2.63494	UP	Gm18905
Gm20702	-1.24259	0.528622	-3.28012	0.0142339	0.141472	-2.63537	DOWN	Gm20702
Gm43497	-0.71349	1.71787	-3.29415	0.0139678	0.140185	-2.63587	DOWN	Gm43497
Trim54	1.32971	-0.413587	3.37214	0.0125832	0.135429	-2.63599	UP	Trim54
Ano1	0.737828	2.66264	3.35916	0.0128029	0.136323	-2.63627	UP	Ano1
Nphp4	0.775069	3.01077	3.38908	0.0123024	0.134514	-2.63704	UP	Nphp4
1700066B19Rik	-0.713667	2.52546	-3.34528	0.0130424	0.137015	-2.63797	DOWN	1700066B19Rik
Gm22094	2.29853	-1.37064	3.89753	0.0063754	0.106734	-2.63823	UP	Gm22094
Swap70	0.703316	5.22212	3.62406	0.0090359	0.118863	-2.63864	UP	Swap70
Dlgap3	0.798379	1.60295	3.28679	0.0141067	0.140894	-2.63897	UP	Dlgap3
Gm44005	1.24185	0.16753	3.29295	0.0139902	0.140229	-2.64171	UP	Gm44005
Pou3f1	0.63964	2.22925	3.32156	0.0134632	0.138302	-2.64209	UP	Pou3f1
Gm8873	-1.61183	-0.217028	-3.35064	0.0129494	0.136642	-2.6425	DOWN	Gm8873
Clybl	1.05557	0.800123	3.26457	0.0145352	0.143155	-2.64437	UP	Clybl
Arhgdib	-1.32618	0.396363	-3.27688	0.0142961	0.141733	-2.64612	DOWN	Arhgdib
Gm18087	0.883241	3.38234	3.41673	0.0118589	0.132941	-2.64717	UP	Gm18087
Sf3b5	-0.654291	3.812	-3.46203	0.0111689	0.129247	-2.64747	DOWN	Sf3b5
Gm15638	1.08369	0.25916	3.27913	0.0142529	0.141486	-2.64773	UP	Gm15638
Gm14472	0.848726	1.14617	3.26387	0.0145489	0.143206	-2.64818	UP	Gm14472
A430050A11Rik	-0.826999	1.87331	-3.29102	0.0140266	0.140366	-2.6491	DOWN	A430050A11Rik
Gm15483	-1.03043	0.474446	-3.26775	0.0144729	0.142637	-2.64953	DOWN	Gm15483
Rarb	1.42306	-0.493539	3.37565	0.0125244	0.135173	-2.65048	UP	Rarb
Gm36879	-2.54693	-0.815819	-3.62755	0.00899512	0.118752	-2.65193	DOWN	Gm36879
Gm49159	-0.599833	2.5359	-3.33501	0.013223	0.137353	-2.6532	DOWN	Gm49159
Spint2	0.906833	6.25704	3.72084	0.0079765	0.114432	-2.65377	UP	Spint2
Gm45623	1.99856	-1.32991	3.76806	0.00750944	0.112211	-2.65592	UP	Gm45623
Scnm1	-0.714753	2.83111	-3.35683	0.0128428	0.136477	-2.65634	DOWN	Scnm1
D130020L05Rik	-0.800212	3.63974	-3.4353	0.0115706	0.131334	-2.65636	DOWN	D130020L05Rik
Gm10658	-0.767879	2.15156	-3.30167	0.0138273	0.139454	-2.65798	DOWN	Gm10658
Metrnl	1.26612	0.226659	3.27226	0.0143853	0.142162	-2.65918	UP	Metrnl
Gm18774	-0.888873	0.986105	-3.25169	0.0147901	0.144495	-2.65929	DOWN	Gm18774
Car8	0.851306	1.76133	3.27692	0.0142953	0.141733	-2.6603	UP	Car8
Ripor2	-0.589055	2.60507	-3.33461	0.01323	0.137353	-2.66107	DOWN	Ripor2
Areg	1.21032	0.0615883	3.28173	0.0142031	0.14131	-2.66135	UP	Areg
Mmp23	0.692932	2.17194	3.30071	0.0138453	0.139454	-2.66306	UP	Mmp23
Runx1t1	0.871477	0.811623	3.24574	0.0149092	0.145068	-2.66562	UP	Runx1t1
Tmsb10	1.41947	2.19178	3.29343	0.0139813	0.140185	-2.66737	UP	Tmsb10
Gm6540	-0.829191	2.09293	-3.28971	0.0140515	0.140478	-2.66738	DOWN	Gm6540
Gm47927	-2.34477	-1.1926	-3.78163	0.00738076	0.111587	-2.66807	DOWN	Gm47927
Als2cl	0.839771	2.97347	3.36142	0.0127644	0.136195	-2.66835	UP	Als2cl
Igsf3	0.6736	5.34483	3.61531	0.00913903	0.119299	-2.6685	UP	Igsf3
Irs4	-0.826381	1.15842	-3.2461	0.0149019	0.145068	-2.66892	DOWN	Irs4
Gm28167	-0.999596	1.13262	-3.24484	0.0149274	0.145121	-2.66932	DOWN	Gm28167
Topbp1-ps1	-1.04186	0.519032	-3.24739	0.0148761	0.144974	-2.67016	DOWN	Topbp1-ps1
Gm44700	2.13156	-1.25773	3.72552	0.00792881	0.114378	-2.67051	UP	Gm44700
Sox11	0.844299	2.42471	3.31229	0.0136317	0.138885	-2.67105	UP	Sox11
Dok6	-2.5231	-1.10058	-3.75685	0.00761756	0.112492	-2.67153	DOWN	Dok6
Gys1	0.625001	2.45529	3.31393	0.0136016	0.138762	-2.67342	UP	Gys1
Gnrh1	0.655323	2.31995	3.30217	0.0138181	0.139452	-2.67497	UP	Gnrh1
Gm12306	1.1662	-0.089931	3.28173	0.0142031	0.14131	-2.67595	UP	Gm12306
Gm10744	-1.54857	-0.71616	-3.4215	0.011784	0.132692	-2.67621	DOWN	Gm10744
Gm12611	-1.32319	-0.452537	-3.34013	0.0131326	0.137017	-2.68015	DOWN	Gm12611
Gm14202	-1.36729	-0.603384	-3.37272	0.0125735	0.135404	-2.68116	DOWN	Gm14202
Lfng	1.05658	0.442063	3.23856	0.0150546	0.145502	-2.68153	UP	Lfng
Cdc42ep1	0.93704	1.27119	3.23816	0.0150629	0.145502	-2.68217	UP	Cdc42ep1
Ptk7	0.662983	5.15635	3.58397	0.00951886	0.120671	-2.68409	UP	Ptk7
Bmp6	1.36902	0.95741	3.22959	0.0152385	0.1463	-2.68435	UP	Bmp6
Rasl11b	0.598593	3.28992	3.37663	0.0125081	0.135155	-2.69075	UP	Rasl11b
Prss27	1.08103	0.0228907	3.25245	0.0147748	0.144495	-2.6934	UP	Prss27
Gm18095	1.17281	-0.131534	3.26765	0.0144749	0.142637	-2.69435	UP	Gm18095
Gpsm1	0.616683	3.60453	3.40657	0.0120198	0.133706	-2.69463	UP	Gpsm1
Mageb8-ps	-1.45316	-0.0663236	-3.26808	0.0144666	0.142637	-2.69636	DOWN	Mageb8-ps
Gm43682	1.08073	0.875634	3.21889	0.0154608	0.147035	-2.69648	UP	Gm43682
Gm7331	0.873282	0.752944	3.21817	0.0154758	0.147035	-2.69729	UP	Gm7331
Elovl5	0.58608	4.21319	3.47112	0.0110356	0.128464	-2.69816	UP	Elovl5
Gm48146	-0.873945	1.54964	-3.23091	0.0152113	0.1463	-2.70268	DOWN	Gm48146
9530086O07Rik	1.05478	0.0688879	3.23932	0.0150391	0.145502	-2.70272	UP	9530086O07Rik
Cd55b	-2.72843	-1.63142	-4.22343	0.00426998	0.0920868	-2.70582	DOWN	Cd55b
Gm13209	1.14341	-0.153901	3.25635	0.0146972	0.144143	-2.70778	UP	Gm13209
Slc2a5	-1.07013	1.08397	-3.21028	0.0156422	0.147295	-2.70865	DOWN	Slc2a5
Itga8	-1.8704	-1.23431	-3.64399	0.00880582	0.117914	-2.70966	DOWN	Itga8
Gm12208	-1.02845	0.29521	-3.21844	0.0154701	0.147035	-2.71161	DOWN	Gm12208
Gm12694	-1.08154	0.756554	-3.20543	0.0157454	0.147386	-2.71213	DOWN	Gm12694
Adcyap1r1	0.764841	2.11283	3.25697	0.014685	0.14411	-2.71287	UP	Adcyap1r1
Dnah11	0.730392	2.67766	3.30089	0.0138418	0.139454	-2.71332	UP	Dnah11
4930433N12Rik	-0.683698	2.99647	-3.32599	0.0133835	0.137993	-2.71664	DOWN	4930433N12Rik
Gm44760	1.32284	-0.623334	3.32511	0.0133994	0.138036	-2.71674	UP	Gm44760
Fam13a	1.31415	-0.170728	3.25114	0.014801	0.144495	-2.71726	UP	Fam13a
Gpr35	-0.748589	1.53097	-3.21874	0.015464	0.147035	-2.71732	DOWN	Gpr35
9430060I03Rik	-1.27171	-0.0964292	-3.24677	0.0148885	0.145049	-2.71762	DOWN	9430060I03Rik
Btbd11	0.882752	1.9958	3.24471	0.01493	0.145121	-2.71766	UP	Btbd11
Tmem232	-0.968205	0.52524	-3.20363	0.0157839	0.147386	-2.71788	DOWN	Tmem232
Panx2	1.07635	2.49976	3.27963	0.0142432	0.14148	-2.71814	UP	Panx2
Kdelr3	0.796207	1.46922	3.21591	0.0155233	0.147065	-2.71839	UP	Kdelr3
Inhbc	-1.34033	-0.452111	-3.29784	0.0138986	0.139764	-2.71898	DOWN	Inhbc
Art1	1.16818	0.607654	3.20078	0.0158451	0.147627	-2.71898	UP	Art1
Gm44469	1.80055	-1.25047	3.58556	0.00949921	0.120671	-2.72001	UP	Gm44469
Gm2808	0.796662	1.79361	3.22992	0.0152315	0.1463	-2.72116	UP	Gm2808
Pear1	0.630942	3.51074	3.37627	0.012514	0.135155	-2.72142	UP	Pear1
Triml1	-1.11883	0.0671605	-3.2226	0.0153833	0.146727	-2.7236	DOWN	Triml1
Gm12584	-0.65297	2.30757	-3.26173	0.0145909	0.143415	-2.72393	DOWN	Gm12584
Map3k8	1.15664	0.200863	3.21061	0.0156352	0.147295	-2.72439	UP	Map3k8
E330023G01Rik	-1.16681	0.360756	-3.2032	0.0157932	0.147386	-2.72586	DOWN	E330023G01Rik
Mlnr-ps	1.36353	-0.460445	3.28456	0.014149	0.141014	-2.72596	UP	Mlnr-ps
Gm10282	-0.906872	2.28121	-3.25589	0.0147063	0.144161	-2.72639	DOWN	Gm10282
Rpl23a-ps14	-0.773318	1.61557	-3.21486	0.0155453	0.147165	-2.72683	DOWN	Rpl23a-ps14
Gm22270	1.57834	-1.01674	3.4414	0.0114775	0.13083	-2.72914	UP	Gm22270
Inpp1	-0.678941	3.04782	-3.32087	0.0134757	0.138302	-2.72998	DOWN	Inpp1
Zfp658	1.06691	0.0658213	3.21041	0.0156395	0.147295	-2.7331	UP	Zfp658
Snn	0.653296	2.18199	3.24587	0.0149067	0.145068	-2.73389	UP	Snn
Dscam	0.900712	1.69506	3.21241	0.0155971	0.147278	-2.73561	UP	Dscam
Cldn19	2.3223	-1.55689	3.87824	0.00653178	0.10709	-2.73611	UP	Cldn19
Gm48230	-0.636577	2.90216	-3.30104	0.013839	0.139454	-2.73849	DOWN	Gm48230
A1cf	-2.08719	-1.16676	-3.60048	0.00931667	0.120077	-2.74055	DOWN	A1cf
Mmel1	-0.840293	0.938799	-3.18041	0.0162896	0.149524	-2.74165	DOWN	Mmel1
A430057M04Rik	0.947336	0.491245	3.18179	0.0162591	0.149524	-2.74216	UP	A430057M04Rik
1700007P06Rik	-0.886818	0.814573	-3.17886	0.016324	0.149678	-2.7423	DOWN	1700007P06Rik
Gm12993	-1.10334	-0.0476804	-3.21237	0.0155979	0.147278	-2.74401	DOWN	Gm12993
Rps2-ps13	1.04628	0.664809	3.17757	0.0163528	0.149741	-2.74416	UP	Rps2-ps13
Mixl1	1.59231	-0.991623	3.40949	0.0119732	0.13348	-2.74604	UP	Mixl1
Zfp939	-0.810779	3.03513	-3.30477	0.01377	0.139446	-2.74818	DOWN	Zfp939
Gm15019	-1.04768	0.69232	-3.17254	0.016465	0.150459	-2.74989	DOWN	Gm15019
Fbln2	1.50962	0.978189	3.17281	0.016459	0.150459	-2.75019	UP	Fbln2
F730035P03Rik	-0.912661	0.658498	-3.17174	0.0164829	0.150459	-2.75093	DOWN	F730035P03Rik
Gm13972	-1.76183	-0.856416	-3.391	0.0122712	0.134457	-2.7511	DOWN	Gm13972
4930403P22Rik	0.852724	1.0688	3.17025	0.0165163	0.150525	-2.75684	UP	4930403P22Rik
Alpk3	0.652133	2.30981	3.23751	0.0150761	0.145548	-2.75696	UP	Alpk3
Zp1	1.80447	-0.890991	3.37745	0.0124945	0.135155	-2.75707	UP	Zp1
Gm38391	-0.611282	2.64689	-3.26297	0.0145666	0.143267	-2.75845	DOWN	Gm38391
Smim5	-0.645222	3.64601	-3.36083	0.0127745	0.136208	-2.75883	DOWN	Smim5
Rhog	0.585047	2.80998	3.2785	0.014265	0.14156	-2.75913	UP	Rhog
Rnaset2a	0.824801	0.997751	3.16561	0.0166212	0.150703	-2.7606	UP	Rnaset2a
4930445N08Rik	-1.45252	-0.67382	-3.30269	0.0138085	0.139446	-2.7612	DOWN	4930445N08Rik
Lhfpl5	0.891945	2.03185	3.21236	0.0155982	0.147278	-2.76134	UP	Lhfpl5
Slc34a3	-1.13466	0.547847	-3.16448	0.0166468	0.150737	-2.76155	DOWN	Slc34a3
Gm5928	-0.999822	0.428067	-3.16486	0.0166381	0.150703	-2.76373	DOWN	Gm5928
Trim65	1.12403	0.354732	3.16663	0.016598	0.150703	-2.76382	UP	Trim65
Gm12987	-0.931931	1.3935	-3.17281	0.0164589	0.150459	-2.76497	DOWN	Gm12987
Tex19.2	0.820759	3.92239	3.38635	0.0123473	0.134775	-2.76591	UP	Tex19.2
Gm9616	1.52732	-0.76441	3.31277	0.0136229	0.138841	-2.76672	UP	Gm9616
Gm13052	-1.37406	-0.245572	-3.21682	0.0155043	0.147035	-2.76748	DOWN	Gm13052
4930417H01Rik	-1.20377	1.90351	-3.19431	0.0159849	0.148314	-2.76801	DOWN	4930417H01Rik
1700010L04Rik	-0.851348	1.32282	-3.16542	0.0166254	0.150703	-2.77108	DOWN	1700010L04Rik
Pof1b	1.9639	-0.727264	3.31849	0.0135187	0.138464	-2.77434	UP	Pof1b
Pcdhgb4	-1.18836	0.151325	-3.1687	0.0165512	0.150646	-2.77449	DOWN	Pcdhgb4
Misp	1.07606	0.111789	3.16767	0.0165745	0.150646	-2.77505	UP	Misp
Serpina5	0.940109	1.09459	3.15526	0.0168573	0.15165	-2.77516	UP	Serpina5
Gm25706	1.25734	0.405429	3.15476	0.0168686	0.151662	-2.77586	UP	Gm25706
Arhgap30	-0.722602	2.34906	-3.22341	0.0153663	0.146696	-2.77671	DOWN	Arhgap30
Fkbp1b	0.860645	1.12939	3.15457	0.0168729	0.151662	-2.77728	UP	Fkbp1b
Gm7542	1.51404	-0.932285	3.34357	0.0130724	0.137015	-2.77766	UP	Gm7542
Olfr455	1.14207	0.391917	3.15259	0.0169186	0.151821	-2.7782	UP	Olfr455
Gm38142	-0.898754	2.495	-3.23209	0.015187	0.146291	-2.77884	DOWN	Gm38142
Gm34299	1.9271	-1.20707	3.50457	0.0105604	0.125926	-2.77926	UP	Gm34299
Wfs1	0.901641	2.0932	3.20193	0.0158203	0.147484	-2.78013	UP	Wfs1
Gm9165	-0.747366	2.05633	-3.19857	0.0158927	0.147909	-2.78031	DOWN	Gm9165
Cfap65	-0.601708	3.74206	-3.35423	0.0128874	0.136579	-2.7825	DOWN	Cfap65
Gm8686	-1.06283	0.0118548	-3.16774	0.0165729	0.150646	-2.78423	DOWN	Gm8686
Rps2-ps4	0.905122	1.02348	3.14579	0.0170764	0.152566	-2.78438	UP	Rps2-ps4
Gm4566	1.82563	-0.968735	3.37425	0.0125479	0.135325	-2.78494	UP	Gm4566
Ankrd1	1.88756	-0.434993	3.23824	0.0150613	0.145502	-2.7857	UP	Ankrd1
Pcsk6	-0.609245	2.24569	-3.20883	0.0156729	0.147386	-2.78612	DOWN	Pcsk6
Gm8121	-0.707748	2.45127	-3.22432	0.0153475	0.146696	-2.78632	DOWN	Gm8121
Gm48579	-0.967671	2.06513	-3.19218	0.0160313	0.148422	-2.78706	DOWN	Gm48579
Pjvk	-1.39255	-0.0343102	-3.17314	0.0164515	0.150459	-2.78794	DOWN	Pjvk
Gm37655	-0.706574	1.65463	-3.16737	0.0165813	0.150646	-2.78853	DOWN	Gm37655
9430037O13Rik	0.773922	2.254	3.2078	0.0156949	0.147386	-2.78878	UP	9430037O13Rik
Fth-ps2	-0.772307	2.89834	-3.26114	0.0146026	0.143484	-2.78902	DOWN	Fth-ps2
Aldh4a1	0.947557	1.20519	3.14463	0.0171034	0.152594	-2.79174	UP	Aldh4a1
Coro2b	1.11205	-0.0532892	3.16238	0.0166944	0.150815	-2.79281	UP	Coro2b
Gm16165	-1.21942	-0.429595	-3.2113	0.0156206	0.147295	-2.79288	DOWN	Gm16165
Gm15916	-0.647351	2.94363	-3.26317	0.0145626	0.143267	-2.79316	DOWN	Gm15916
Tmem132a	0.736166	2.28385	3.20687	0.0157148	0.147386	-2.79322	UP	Tmem132a
Gm5922	1.12502	0.302007	3.1398	0.0172165	0.153073	-2.79538	UP	Gm5922
Gm43070	-1.52476	-0.977131	-3.35651	0.0128482	0.136477	-2.79598	DOWN	Gm43070
Phkg1	0.974242	1.50836	3.15261	0.0169181	0.151821	-2.79716	UP	Phkg1
Gm12391	-0.768604	1.83822	-3.17071	0.016506	0.150476	-2.79724	DOWN	Gm12391
Myl9	-0.926581	0.927089	-3.13162	0.01741	0.153827	-2.79827	DOWN	Myl9
Trim8	0.790606	2.16758	3.19364	0.0159994	0.148394	-2.79844	UP	Trim8
Gm49870	-0.871843	0.693887	-3.12947	0.0174612	0.154009	-2.79883	DOWN	Gm49870
Plk3	0.975919	1.20294	3.1384	0.0172495	0.153073	-2.79887	UP	Plk3
Gm31108	-2.15361	-1.50385	-3.73589	0.00782423	0.113731	-2.7996	DOWN	Gm31108
Gm25821	-2.07734	-1.34248	-3.60313	0.00928467	0.120077	-2.79981	DOWN	Gm25821
Gm46336	-0.617753	2.57169	-3.22285	0.0153781	0.146723	-2.80208	DOWN	Gm46336
Fndc4	-0.590655	3.41147	-3.30394	0.0137853	0.139446	-2.80209	DOWN	Fndc4
Gm15895	2.72843	-1.4638	3.80561	0.0071593	0.110379	-2.80225	UP	Gm15895
Gm11944	0.792859	1.20504	3.13582	0.0173104	0.153291	-2.80296	UP	Gm11944
Slit1	0.6654	2.75869	3.23799	0.0150662	0.145502	-2.80547	UP	Slit1
Doc2b	0.862577	1.64616	3.15372	0.0168927	0.151732	-2.80549	UP	Doc2b
Slc6a17	1.08249	0.791995	3.12386	0.0175956	0.154142	-2.80562	UP	Slc6a17
Ppfia3	0.746055	1.8461	3.16493	0.0166365	0.150703	-2.80706	UP	Ppfia3
Gm42787	-1.03101	0.430709	-3.12543	0.0175579	0.154142	-2.8073	DOWN	Gm42787
Gm10797	-1.52394	-0.615243	-3.23985	0.0150285	0.145502	-2.80781	DOWN	Gm10797
Gm7536	0.715681	2.80772	3.24	0.0150254	0.145502	-2.80832	UP	Gm7536
Gm2974	1.24884	-0.213766	3.16369	0.0166646	0.150792	-2.80843	UP	Gm2974
Rpph1	-1.9465	0.0162765	-3.15881	0.0167758	0.151387	-2.80898	DOWN	Rpph1
Gm16164	-2.46727	-1.57562	-3.84694	0.00679454	0.108655	-2.81084	DOWN	Gm16164
I830077J02Rik	1.37519	-0.0532675	3.14821	0.01702	0.152288	-2.81106	UP	I830077J02Rik
Gm15712	-0.613117	2.59639	-3.21674	0.0155059	0.147035	-2.81292	DOWN	Gm15712
Gm43662	-1.16616	0.108622	-3.13378	0.0173586	0.153543	-2.81391	DOWN	Gm43662
Snord88c	1.14259	-0.0693704	3.14259	0.0171511	0.152843	-2.81505	UP	Snord88c
4933431G14Rik	1.23122	0.929512	3.11658	0.0177717	0.154719	-2.81565	UP	4933431G14Rik
Lrrc43	-0.677956	4.30878	-3.39136	0.0122652	0.134457	-2.81634	DOWN	Lrrc43
Padi6	3.10368	-1.35116	3.77586	0.00743516	0.111799	-2.81787	UP	Padi6
Sox5	-0.85623	1.2809	-3.12461	0.0175775	0.154142	-2.81844	DOWN	Sox5
Klc3	0.69634	1.73643	3.14914	0.0169984	0.152228	-2.81865	UP	Klc3
Wdr38	0.790498	1.41511	3.13096	0.0174256	0.153827	-2.81925	UP	Wdr38
4933406K04Rik	-0.971159	0.34441	-3.11519	0.0178055	0.154752	-2.82102	DOWN	4933406K04Rik
St14	0.893834	1.57198	3.13602	0.0173055	0.153291	-2.82216	UP	St14
Flrt1	0.639239	3.45415	3.29481	0.0139554	0.140185	-2.82253	UP	Flrt1
Otulinl	1.06592	0.886365	3.10997	0.0179332	0.155381	-2.82307	UP	Otulinl
Spocd1	-0.809798	1.12295	-3.11468	0.017818	0.154816	-2.82413	DOWN	Spocd1
Gm31182	-0.709319	1.6732	-3.13872	0.0172418	0.153073	-2.82542	DOWN	Gm31182
Pbx4	-0.941503	2.58634	-3.20281	0.0158015	0.147386	-2.82595	DOWN	Pbx4
Zfp831	-1.37235	-0.442068	-3.18264	0.0162403	0.149507	-2.82674	DOWN	Zfp831
Milr1	1.3444	0.557873	3.10587	0.0180342	0.155907	-2.82684	UP	Milr1
Gm44866	-1.71287	-1.0652	-3.36818	0.0126498	0.135734	-2.82763	DOWN	Gm44866
Meis3	-0.85669	1.45706	-3.12398	0.0175927	0.154142	-2.8284	DOWN	Meis3
Lyplal1	-0.648866	2.67005	-3.21027	0.0156424	0.147295	-2.82958	DOWN	Lyplal1
Gpr137b-ps	0.647892	3.70963	3.31599	0.0135642	0.138654	-2.8312	UP	Gpr137b-ps
Neurog2	1.98009	-1.22542	3.43466	0.0115803	0.131334	-2.83131	UP	Neurog2
Gm16206	-0.81727	1.6846	-3.13378	0.0173587	0.153543	-2.83168	DOWN	Gm16206
Mgam	-0.819145	0.926038	-3.10276	0.0181114	0.156094	-2.83246	DOWN	Mgam
Lctl	0.966679	0.777976	3.10005	0.0181787	0.156413	-2.83326	UP	Lctl
Il21r	1.37186	-0.626398	3.19826	0.0158993	0.147909	-2.83454	UP	Il21r
Gm20712	0.817213	1.03385	3.0998	0.0181849	0.156423	-2.83959	UP	Gm20712
Gm50196	-0.658412	2.04209	-3.14848	0.0170138	0.152278	-2.8438	DOWN	Gm50196
Mir194-1	-1.43077	-0.617684	-3.19669	0.0159332	0.148135	-2.84429	DOWN	Mir194-1
Hspa1l	-1.17796	0.794391	-3.08941	0.0184459	0.157561	-2.84515	DOWN	Hspa1l
Pth1r	0.636232	2.74308	3.20651	0.0157225	0.147386	-2.84532	UP	Pth1r
Clvs2	-2.04276	-1.40451	-3.56782	0.00972129	0.12192	-2.8457	DOWN	Clvs2
Fen1	0.676845	1.89061	3.13754	0.0172697	0.153073	-2.84572	UP	Fen1
Amz1	0.856225	1.99755	3.14299	0.0171416	0.152802	-2.84679	UP	Amz1
Def6	1.01599	0.585612	3.08572	0.0185394	0.157761	-2.84901	UP	Def6
Tsix	-1.74629	-0.41991	-3.17089	0.0165021	0.150476	-2.84949	DOWN	Tsix
Fbxo44	1.07113	0.548707	3.08548	0.0185456	0.157761	-2.84956	UP	Fbxo44
Gm16572	-0.752262	1.31682	-3.10017	0.0181757	0.156413	-2.8506	DOWN	Gm16572
Gm26968	-1.58165	-1.07968	-3.3282	0.013344	0.137773	-2.85184	DOWN	Gm26968
Stra8	0.922107	5.17878	3.46059	0.0111901	0.129323	-2.85265	UP	Stra8
Mir742	0.931092	0.791176	3.0831	0.0186063	0.157939	-2.85322	UP	Mir742
Nfkbie	0.59324	2.31813	3.16325	0.0166745	0.150804	-2.85401	UP	Nfkbie
Gm50034	-1.53151	-0.880052	-3.25421	0.0147398	0.144328	-2.85487	DOWN	Gm50034
Fibcd1	0.935059	2.45984	3.17207	0.0164756	0.150459	-2.8552	UP	Fibcd1
Ldlrad4	0.895416	0.985144	3.08511	0.018555	0.157761	-2.85533	UP	Ldlrad4
Sv2a	0.734558	2.12227	3.14578	0.0170767	0.152566	-2.85578	UP	Sv2a
Gm42473	-0.895731	0.655246	-3.07973	0.0186927	0.158246	-2.85579	DOWN	Gm42473
Zfyve28	0.594644	3.14923	3.23797	0.0150667	0.145502	-2.85624	UP	Zfyve28
Olfr316	-1.32651	-0.500809	-3.15847	0.0167835	0.151387	-2.85658	DOWN	Olfr316
Rab6b	0.70557	2.84852	3.20649	0.0157228	0.147386	-2.85784	UP	Rab6b
Sh3d21	0.774537	2.46613	3.17119	0.0164953	0.150466	-2.85838	UP	Sh3d21
Gm10044	-1.71664	-1.16722	-3.37004	0.0126184	0.135592	-2.85851	DOWN	Gm10044
1700001J03Rik	-0.823249	0.931432	-3.07794	0.0187388	0.158368	-2.86182	DOWN	1700001J03Rik
Gm16463	-2.36152	-1.23631	-3.51013	0.0104835	0.125591	-2.86184	DOWN	Gm16463
Eps8l3	-1.47252	-0.255453	-3.12129	0.0176576	0.154295	-2.86356	DOWN	Eps8l3
Gimd1	-0.739858	1.39677	-3.09319	0.0183504	0.157271	-2.86366	DOWN	Gimd1
1700009C05Rik	-1.24391	-0.434829	-3.13749	0.0172709	0.153073	-2.86459	DOWN	1700009C05Rik
Kcnj5	-1.42333	-0.336885	-3.12892	0.0174743	0.154037	-2.86486	DOWN	Kcnj5
DXBay18	-0.920934	0.785051	-3.07193	0.018894	0.159072	-2.86573	DOWN	DXBay18
Gm44022	1.99156	-1.52194	3.55704	0.00985911	0.122524	-2.86589	UP	Gm44022
Galnt3	0.590365	2.43485	3.16274	0.0166861	0.150815	-2.86726	UP	Galnt3
Henmt1	0.669751	2.66426	3.18124	0.0162713	0.149524	-2.86887	UP	Henmt1
Mccc2	0.825318	1.31441	3.08492	0.0185598	0.157761	-2.86984	UP	Mccc2
1700072G22Rik	1.4054	-0.0717701	3.09089	0.0184085	0.157426	-2.87211	UP	1700072G22Rik
E030032P16Rik	-0.734742	1.55364	-3.09302	0.0183547	0.157271	-2.87392	DOWN	E030032P16Rik
Gm13375	-1.07941	-0.0695858	-3.08683	0.0185113	0.157756	-2.87451	DOWN	Gm13375
Col5a3	0.919946	0.93302	3.0676	0.0190067	0.159543	-2.87452	UP	Col5a3
Axin2	0.654751	2.76482	3.18623	0.0161613	0.149242	-2.87456	UP	Axin2
Gm14232	-1.17749	-0.377714	-3.11787	0.0177405	0.154654	-2.87495	DOWN	Gm14232
Kcng3	0.743933	2.69355	3.17863	0.0163292	0.149678	-2.87519	UP	Kcng3
Styxl1	-0.612846	3.42237	-3.25031	0.0148176	0.144495	-2.87565	DOWN	Styxl1
Micall2	0.684476	3.36209	3.24454	0.0149334	0.145121	-2.87634	UP	Micall2
Gm15455	-1.32337	0.116946	-3.07235	0.0188831	0.159072	-2.88005	DOWN	Gm15455
Mlana	2.05738	-1.50538	3.52996	0.0102144	0.124375	-2.88006	UP	Mlana
Gm15508	-1.3052	-0.0925869	-3.0839	0.0185859	0.157809	-2.88271	DOWN	Gm15508
Rdh5	-0.756646	1.49089	-3.08222	0.0186289	0.158062	-2.88288	DOWN	Rdh5
Lrrc37a	-1.27402	-0.306853	-3.10339	0.0180956	0.156089	-2.88302	DOWN	Lrrc37a
Gm44194	-0.667161	1.72495	-3.09594	0.0182813	0.156988	-2.8833	DOWN	Gm44194
Tmbim7	0.611591	2.20445	3.13139	0.0174155	0.153827	-2.8834	UP	Tmbim7
4921517D16Rik	-0.770581	1.93945	-3.1092	0.0179521	0.155458	-2.8836	DOWN	4921517D16Rik
Gm22725	-0.937665	0.359157	-3.05791	0.0192619	0.160121	-2.88364	DOWN	Gm22725
Sync	0.656511	1.83458	3.10385	0.0180842	0.156068	-2.88384	UP	Sync
Nr0b2	-1.12515	0.0172731	-3.07247	0.0188799	0.159072	-2.88405	DOWN	Nr0b2
Gm16638	1.48238	0.0911858	3.06945	0.0189587	0.159438	-2.88441	UP	Gm16638
Gm12974	-1.2343	1.04593	-3.05929	0.0192253	0.159962	-2.88531	DOWN	Gm12974
Sec14l4	-0.935002	0.649139	-3.0524	0.0194085	0.160778	-2.88712	DOWN	Sec14l4
Slc6a20a	-1.60684	-0.669435	-3.16889	0.0165471	0.150646	-2.88802	DOWN	Slc6a20a
Itih5l-ps	-1.49569	-0.904043	-3.21718	0.0154966	0.147035	-2.88954	DOWN	Itih5l-ps
Abra	1.03332	-0.00152535	3.06421	0.0190957	0.159688	-2.89101	UP	Abra
Gm16124	0.824536	1.25087	3.06467	0.0190836	0.159688	-2.89123	UP	Gm16124
Id4	-0.825964	1.27119	-3.06426	0.0190945	0.159688	-2.89163	DOWN	Id4
Gm14546	-1.48935	-0.61893	-3.1478	0.0170297	0.152331	-2.89199	DOWN	Gm14546
Vmn2r-ps3	-1.2123	-0.42931	-3.10687	0.0180096	0.155739	-2.89287	DOWN	Vmn2r-ps3
Gm47807	1.62322	-0.749727	3.16588	0.0166151	0.150703	-2.893	UP	Gm47807
Tcaf2	1.01885	1.72463	3.08675	0.0185133	0.157756	-2.89369	UP	Tcaf2
Slc16a2	-0.961819	0.40157	-3.04802	0.0195259	0.161322	-2.89387	DOWN	Slc16a2
Dnah7c	-0.970726	4.74464	-3.37909	0.0124672	0.134979	-2.89406	DOWN	Dnah7c
Gm7638	-1.19879	2.91708	-3.17809	0.0163411	0.149678	-2.89411	DOWN	Gm7638
4930556J02Rik	1.36847	-0.364874	3.09582	0.0182844	0.156988	-2.89457	UP	4930556J02Rik
Gm18120	-0.738341	1.65181	-3.08194	0.0186361	0.158062	-2.89473	DOWN	Gm18120
Cx3cr1	-0.866405	0.827052	-3.0476	0.0195373	0.161322	-2.89503	DOWN	Cx3cr1
Cybrd1	-0.906895	1.31242	-3.06163	0.0191636	0.159948	-2.89646	DOWN	Cybrd1
Gm13422	-1.89769	-1.27602	-3.39097	0.0122716	0.134457	-2.89701	DOWN	Gm13422
[truncated: 1,557 more rows]

## Sheet: Supplementary Table S2
Supplementary Table S2 A list of qRT–PCR primer sequences.
Gene	Primer
Sycp1-R	GGCAGTTGTCACTATCAGG
Sycp1-F	TGGGCTTCAATTATCTTTC
Bcl2l11-R	TTGGATTCACACCACCTCCG
Bcl2l11-F	GCGGTTCTGTCTGTAGGGAG
Stra8-R	TATAATGGCCACCCCTGGAGA
Stra8-F	AGGTTGTTGAAGAGCCCTACC
Rad51-R	GTACATTGACACCGAGGGCA
Rad51-F	CTACCATCATGGCTGACGCT
Prdm9-R	TCCTGCACCATGAACACCAA
Prdm9-F	GAAAGCTGGTCTAGGGGCTC
Ube2b-R	GCCCTCTGGAGTAACGACTT
Ube2b-F	AGCAATTGCAGTGAGCCTGA
Terb1-R	CTTTGCTGCCTTCCAGTGCTCT
Terb1-F	AGCAAAGCTGCCACTTACGTGC
Spo11β-R	CCAAAGAGCTGGCTGTCAGT
Spo11β-F	TGAAGTGCCTGCCTTCACAA
Rps2-R	CTGACTCCCGACCTCTGGAAA
Rps2-F	GAGCCTGGGTCCTCTGAACA
